# Supplementary material for: Occurrence of two myxosporean parasites in the gall bladder of white seabream Diplodus sargus (L.) (Teleostei, Sparidae), with the morphological and molecular description of Ceratomyxa sargus n. sp
Source: PeerJ. 2023 Jan 13;11:e14599. doi: 10.7717/peerj.14599 (PMC9841901; doi:10.7717/peerj.14599)
Supplement: Supplemental Information 1 [file peerj-11-14599-s001.fas]

>Csargus
gggcacatttattggctacaggtgaatctagataactgtgcttaccgcagtgctggcggtagttcgatcgaatttctgccctatcaactagttggtaaggtagtggcttaccaaggtagtaacgggtaacggggaatcagggttcgattccggagagggagcctgagaaacggctaccacatccaaggaaggcagcaggcgcgcaaattacccaatccagacattgggaggtagtgacgagaaatactgggggcgctccatgtgagtgccatccggaatgaacgtaacacaaaaaattcgatgaggatctactggagggcaagtctggtgccagcagccgcggtaattccagctccagtagtgtatatcaacattgttgcgcttaaaacgctcgtagttggattacagggcttcaaacacggccactagct----tgt-ggtcgtggtcgtagcaagctg--acagcc-------actggttgtcggtagctcgatggagccctttttgcctgcccggtggcgcctttatggtgtcggccggttgcgtggagtgtgccttgaataaagcatagtgctcaaagcaggcgtacgctcgtgtgtaatagcatggaacgaata----tatcttgaccgccgccatg-ttagcgtcgtgtagcggcgttgcatgggggtaggttcgatcggttaaaagggacacctgagggcactagtactttgtggcgagaggtgaaattcttagacccacaaaagactgactactgcgaaagcatttgccaagagtgttttcattaatcaagaacgaaggtcagaggatcgaagacgatcagataccgtcctagttttgacagcaaactatgccagcatagggtcggagcggtcgctcg----aacagcgagtcggactactgcgcttaagggaaacct--agctttcgggctgctgggagaatatgctgcaaggctgaaatttaaagaaattgacggagaggcaccaccaggagtggagcctgcggcttaatttgactcaacacggggaaactcaccaggtccagacattggtaggattgacagac-tgg-tagatctttcatgattcagtgaatggtggtgcatgg-ccgttcttagttggtggagtgatctgtcaggtctattccggtaacgagcgagaccacggcctctagttatcatgtcgtcgagc-gctcgctagagggactattggtgtttaaaccagaggaagcgtggcaataacaggtctgtgatgcccttcgatgtcctgggctgcacgcgcgctacaatggcagcagtagagag-tatggctagcc--agagatggttggttaaac-tgtaaatcgctgtcgtgatagggattgagccttgtaattattgctcatgaaagaggaattcctcgtaagcactagtcatcagctagtgttgaatacgtctctgcctcttgtacacaccgcccgtcgctactaccgattgaattgcttttaaagctggctgga
>CeratomyxaSARDQ333430
gggcacatttattggctacaggtgaatctagataactgtgcttaccgcagtgctggcggtagttcgatcgaatttctgccctatcaactagttggtaaggtagtggcttaccaaggtagtaacgggtaacggggaatcagggttcgattccggagagggagcctgagaaacggctaccacatccaaggaaggcagcaggcgcgcaaattacccaatccagacattgggaggtagtgacgagaaatactgggggcgctccatgtgagtgccatccggaatgaacgtaacacaaaaaattcgatgaggatctactggagggcaagtctggtgccagcagccgcggtaattccagctccagtagtgtatatcaacattgttgcgcttaaaacgctcgtagttggattacagggcttcaaacacggccactaattg---tgt-ggtcgtggtcgtagcaagctg--acagcy-------actggttgtcggtagctcgatggagccctttttgcctgcccggtggcgcctttatggtgtcggccggttgcgtggagtgtgccttgaataaagcatagtgctcaaagcaggcgtacgctcgtgtgtaatagcatggaacgaata----tatcttgaccgccgccatg-ttagcgtcgtgtagcggcgttgcatgggggtaggttcgatcggttaaaagggacacctgagggcactagtactttgtggcgagaggtgaaattcttagacccacaaaagactgactactgcgaaagcatttgccaagagtgttttcattaatcaagaacgaaggtcagaggatcgaagacgatcagataccgtcctagttttgacagcaaactatgccagcatagggtcggagcggtcgctcg----aacagcgagtcggactactgcgcttaagggaaacct--agctttcgggctgctgggagaatatgctgcaaggctgaaatttaaagaaattgacggagaggcaccaccaggagtggagcctgcggcttaatttgactcaacacggggaaactcaccaggtccagacattggtaggattgacagac-tgg-tagatctttcatgattcagtgaatggtggtgcatgg-ccgttcttagttggtggagtgatctgtcaggtctattccggtaacgagcgagaccacggcctctagttatcatgtcgtcgagc-gctcgctagagggactattggggtttaacccagaggaagcgtggcaataacaggtctgtgatgcccttcgatgtcctgggctgcacgcgcgctacaatggcagcagtagagag-tatggctagcc--agagatggttggttaaac-tgtaaatcgctgtcgtgatagggattgagccttgtaattattgctcatgaaagaggaattcctcgtaagcactagtcatcagctagtgttgaatacgtctctgcctcttgtacacaccgcccgtcgcta---------------------------------
>JX971422Cgunterae
-----------------------------------------------------------------------------------------------------------------------------------------------------------------------------------------------------ggcgcgcaaattacccaatccagacattgggaggtagtgacgagaaatactgggggcgctccatgtgagtgccatccggaatgaacgtaacacaaaaaattcgatgaggatctactggagggcaagtctggtgccagcagccgcggtaattccagctccagtagtgtatatcaacattgttgcgcttaaaacgctcgtagttggattacagggcttcaaacacggccacttgta----tgt-ggtcgtggtcgtagcaagcca--ccagcc-------catggttggtggtagctcgatggagccctttttgcctgcccggtgacgcctttgtggcgttggtcggttgcgtggagtgtgccttgaataaagcatagtgctcaaagcaggcgtacgctcgtgtgtaatagcatggaacgaata----tatcttgaccgcctccagg-ttagcggtgtgtagcggcgttgcatgggggtaggttcgatcggttaaaagggacacctgagggcactagtactttgtggcgagaggtgaaattcttagacccacaaaagactgactactgcgaaagcatttgccaagagtgttttcattaatcaagaacgaaggtcagaggatcgaagacgatcagataccgtcctagttttgacagcaaactatgccagcatagggtcggagcggtcgctcg----aacagcgagtcggactactgcgcttaagggaaacct--agctttcgggctgctgggagaatatgctgcaaggctgaaatttaaagaaattgacggagaggcaccaccaggagtggagcctgcggcttaatttgactcaacacggggaaactcaccaggtccagacattggtaggattgacagac-tgg-tagatctttcatgattcagtgaatggtggtgcatgg-ccgttcttagttggtggagtgatctgtcaggtctattccggtaacgagcgagaccacggcctctagttatcatgtcgtcgagc-gcccgctagagggactattggtgtttaaaccagaggaagcgtggcaataacaggtctgtgatgcccttcgatgtcctgggctgcacgcgcgctacaatggcagcagtagagag-tatggctagcc--agagatggttggttaaac-tgtaaatcgctgtcgtgatagggattgagccttgtaattattgctcatgaaagaggaattcctcgtaagcactagtcatcagctagtgttgaatacgtctctgcctcttgtacacaccgcccgtcgctactaccgattgaattgctttt-------------
>JX971428Carchamiae
-----------------------------------------------------------------------------------------------------------------------------------------------------------------------------------------------------ggcgcgcaaattacccaatccagacattgggaggtagtgacgagaaatactgggggcgctccatgtgagtgccatccggaatgaacgtaacacaaaaaattcgatgaggatctactggagggcaagtctggtgccagcagccgcggtaattccagctccagtagtgtatatcaacattgttgcgcttaaaacgctcgtagttggattacagggcttcaaacacggccacttgta----tgt-ggtcgtggtcgtagcaagcca--ccagcc-------gtgggttggtggtagctcgatggagccctttttgcctgcccggtgacgcctttgtggcgttggtcggttgcgtggagtgtgccttgaataaagcatagtgctcaaagcaggcgtacgctcgtgtgtaatagcatggaacgaata----tatcttgaccgccgccagg-ttagcgccgtgtagcggcgttgcatggcggtaggttcgatcggttaaaagggacacctgagggcactagtactttgtggcgagaggtgaaattcttagacccacaaaagactgactactgcgaaagcatttgccaagagtgttttcattaatcaagaacgaaggtcagaggatcgaagacgatcagataccgtcctagttttgacagcaaactatgccagcatagggtcggagcggtcgctcg----aacagcgagtcggactactgcgcttaagggaaacct--agctttcgggctgctgggagaatatgctgcaaggctgaaatttaaagaaattgacggagaggcaccaccaggagtggagcctgcggcttaatttgactcaacacggggaaactcaccaggtccagacattggtaggattgacagac-tgg-tagatctttcatgattcagtgaatggtggtgcatgg-ccgttcttagttggtggagtgatctgtcaggtctattccggtaacgagcgagaccacggcctctagttatcatgtcgtcgagc-gcccgctagagggactattggtgtttaaaccagaggaagcgtggcaataacaggtctgtgatgcccttcgatgtcctgggctgcacgcgcgctacaatggcagcagtagagag-tatggctagcc--agagatggttggttaaac-tgtaaatcgctgtcgtgatagggattgagccttgtaattattgctcatgaaagaggaattcctcgtaagcactagtcatcagctagtgttgaatacgtctctgcctcttgtacacaccgcccgtcgctactaccgattgaattgctttt-------------
>CeratomyxaheronensisJX971427
-----------------------------------------------------------------------------------------------------------------------------------------------------------------------------------------------------ggcgcgcaaattacccaatccagacattgggaggtagtgacgagaaatactgggggcgctccatgtgagtgccatccggaatgaacgtaacacaaaaaattcgatgaggatctactggagggcaagtctggtgccagcagccgcggtaattccagctccagtagtgtatatcaacattgttgcgcttaaaacgctcgtagttggattacagggcttcaaacacggccacttgta----cgt-ggtcgtggtcgtagcaggccg--gcaacc-------cgcggttggtggtagctcgatggagccctttttgcctgcccggtgacgcctttgtggcgttggtcggttgcgtggagtgtgccttgaataaagcatagtgctcaaagcaggcgtacgctcgtgtgtaatagcatggaacgaata----tatcttgaccgccgccagg-ttagcgccgtgtagcggcgttgcatgggggtaggttcgatcggttaacagggacacctgagggcactagtactttgtggcgagaggtgaaattcttagacccacaaaagactgactactgcgaaagcatttgccaagagtgttttcattaatcaagaacgaaggtcagaggatcgaagacgatcagataccgtcctagttttgacagcaaactatgccagcatagggtcggagcggtcgctcg----aacagcgagtcggactactgcgcttaagggaaacct--agctttcgggctgctgggagaatatgctgcaaggctgaaatttaaagaaattgacggagaggcaccaccaggagtggagcctgcggcttaatttgactcaacacggggaaactcaccaggtccagacattggtaggattgacagac-tgg-tagatctttcatgattcagtgaatggtggtgcatgg-ccgttcttagttggtggagtgatctgtcaggtctattccggtaacgagcgagaccacggcctctagttatcatgtcgtcgagc-gcccgctagagggactattggtgtttaaaccagaggaagcgtggcaataacaggtctgtgatgcccttcgatgtcctgggctgcacgcgcgctacaatggcagcagtagagag-tatggctagcc--agagatggccggttaaac-tgtaaatcgctgtcgtgatagggattgagccttgtaattattgctcatgaaagaggaattcctcgtaagcactagtcatcagctagtgttgaatacgtctctgcctcttgtacacaccgcccgtcgctactaccgattgaattgctttt-------------
>CeratomyxadennisiEU440358
---------------------------------------------------------------------------------------------------------------------------------------------------ttccggagagggagcctgagaaacggctaccacatccaaggaaggcagcaggcgcgcaaattacccaatccagacattgggaggtagtgacgagaaatactgggggcgctccatgtgagtgccatccggaatgaacgtaacacaaaaaattcgatgaggatctactggagggcaagtctggtgccagcagccgcggtaattccagctccagtagtgtatatcaacattgttgcgcttaaaacgctcgtagttggattacagggcttcaaacagggccactgtta----tgt-ggtcgtggtcgtagcaggcca--gcagcc-------tgtggttgttggtagctcgatggagccctttttgcctgcccggtgacgcctttgtggcgttggtcggttgcgtggagtgtgccttgaataaagcatagtgctcaaagcaggcgtacgctcgtgtgtaatagcatggaacgaata----gattttgaccgcctctagg-tgggcgccgtgtcgcggcgttgcagaggggtaggttcgatcggttaaaagggacacctgagggcactagtactttgtggcgagaggtgaaattcttagacccacaaaagactgactactgcgaaagcatttgccaagagtgttttcattaatcaagaacgaaggtcagaggatcgaagacgatcagataccgtcctagttttgacagcaaactatgccagcatagggtcggagcggtcgctcg----aacagcgagtcggactactgcgcttaagggaaacct--agctttcgggctgctgggagaatatgctgcaaggctgaaatttaaagaaattgacggagaggcaccaccaggagtggagcctgcggcttaatttgactcaacacggggaaactcaccaggtccagacattggtaggattgacagac-tgg-tagatctttcatgattcagtgaatggtggtgcatgg-ccgttcttagttggtggagtgatctgtcaggtctattccggtaacgagcgagaccacggcctctagttatcatgtcgtccagc-gctagctagagggactattggtgttcaaaccagaggaagcgtggcaataacaggtctgtgatgcccttcgatgtcctgggctgcacgcgcgctacaatggcagcagtagagag-tgcggctagcc--agagatggttggttaaac-tgtaaatcgctgtcgtgatagggattgagccttgtaattattgctcatgaaagaggaattcctcgtaagcactagtcatcagctagtgttgaatacgtctctgcctcttgtacacaccgcccgtcgctactaccgattgaattgcttttaaagctggctgg-
>Ceratomyxaernsti_FJ204247
---------------------------------------------------------------------------------------------------------------------------------------------------ttccggagagggagcctgagaaacggctaccacatccaaggaaggcagcaggcgcgcaaattacccaatccagacattgggaggtagtgacgagaaatactgggggcgctccatgtgagtgccatccggaatgaacgtaacacaaaaaattcgatgaggatctactggagggcaagtctggtgccagcagccgcggtaattccagctccagtagtgtatatcaacattgttgcgcttaaaacgctcgtagttggattacagggcttcaaacagggccacctattg---tgt-ggtcgtggtcgtagcaagcca--acagcc-------attggttgttggtagctcggcggagccctttttgcctgcccggtgacgcctttgtggcgttggtcggctgcgtggagtgtgccttgaataaagcatagtgctcaaagcaggcgtacgctcgtgtgtaatagcatggaacgaata----tattttgaccgcctccaag-tgggcgccgtgtagcggcgttgcatgggggtaggttcgatcggttaaaagggacacctgagggcactagtactttgtggcgagaggtgaaattcttagacccacaaaagactgactactgcgaaagcatttgccaagagtgttttcattaatcaagaacgaaggtcagaggatcgaagacgatcagataccgtcctagttttgacagcaaactatgccagcatagggtcggagcggtcgctcg----aacagcgagtcggactactgcgcttaagggaaacct--agctttcgggctgctgggagaatatgctgcaaggctgaaatttaaagaaattgacggagaggcaccaccaggagtggagcctgcggcttaatttgactcaacacggggaaactcaccaggtccagacattggtaggattgacagac-tgg-tagatctttcatgattcagtgaatggtggtgcatgg-ccgttcttagttggtggagtgatctgtcaggtctattccggtaacgagcgagaccacggcctctagttaccatgtcgatcagc-gctagctagagggactattggtgtttaaaccagaggaagcgtggcaataacaggtctgtgatgcccttcgatgtcctgggctgcacgcgcgctacaatggcagcagtagagag-tatggctagcc--agagatggttggttaaac-tgtaaatcgctgtcgtgatagggattgagccttgtaattattgctcatgaaagaggaattcctcgtaagcactagtcatcagctagtgttgaatacgtctctgcctcttgtacacaccgcccgtcgctactaccgattgaattgcttttaaagctggctgga
>Ceratomyxajonesi_FJ204250
-------------------------------------------------------------------------------------------------------------------------------------------------------------ggagcctgagaaacggctaccacatccaaggaaggcagcaggcgcgcaaattacccaatccagacattgggaggtagtgacgagaaatactgggggcgctccatgtgagtgccatccggaatgaacgtaacacaaaaaattcgatgaggatctactggagggcaagtctggtgccagcagccgcggtaattccagctccagtagtgtatatcaacattgttgcgcttaaaacgctcgtagttggattacagggcttcaaacagggccacttt------tgt-ggtcgtggtcgtagcaagcca--tcagcc-------cccggttgttggtagctcgatggagccctttttgcctgcccggtggcgcctttatggtgctggccggttgcgtggagtgtgccttgaataaagcatagtgctcaaagcaggcgtacgctcgtgtgtaatagcatggaacgaata----tattttgaccgccgccggg-ttagcgccgtgtagcggcgttgcgcgggggtaggttcgatcggttaaaagggacacctgagggcactagtactttgtggcgagaggtgaaattcttagacccacaaaagactgactactgcgaaagcatttgccaagagtgttttcattaatcaagaacgaaggtcagaggatcgaagacgatcagataccgtcctagttttgacagcaaactatgccagcatagggtcggagcggtcgctcg----aacagcgagtcggactactgcgcttaggggaaacct--agctttcgggctgctgggagaatatgctgcaaggctgaaatttaaagaaattgacggagaggcaccaccaggagtggagcctgcggcttaatttgactcaacacggggaaactcaccaggtccagacattggtaggattgacagac-tgg-tagatctttcatgattcagtgaatggtggtgcatgg-ccgttcttagttggtggagtgatctgtcaggtctattccggtaacgagcgagaccacggcctctagttatcatgtcgtcgagc-gcccgctagagggactattggtgtttaaaccagaggaagcgtggcaataacaggtctgtgatgcccttcgatgtcctgggctgcacgcgcgctacaatggcagcagtagagag-tgcggctagcc--agagatggttggttaaac-tgtaaatcgctgtcgtgatagggattgagccttgtaattattgctcatgaaagaggaattcctcgtaagcactagtcatcagctagtgttgaatacgtctctgcctcttgtacacaccgcccgtcgctactaccgattgaattgcttttaaagctggctgga
>CeratomyxacardinalisJX971431
---------------------------------------------------------------------------------------------------------------------------------------atcagggttcgattccggagagggagcctgagaaacggctaccacatccaaggaaggcagcaggcgcgcaaattacccaatccagacattgggaggtagtgacgagaaatactgggggcgctccatgtgagtgccatccggaatgaacgtaacacaaaaaattcgatgaggatctactggagggcaagtctggtgccagcagccgcggtaattccagctccagtagtgtatatcaacattgttgcgcttaaaacgctcgtagttggattacagggcttcaaacacggccgcttgta----tgt-ggtcgtggtcgtagcaagctgcaactgcc-------ggcggttg-tggtagctcgatggagccctttttgcctgcccggtggtgcctttgtggtgcttgccggttgcgtggagtgtgccttgaataaagcatagtgctcaaagcaggcgtacgctcgtgtgtaatagcatggaacgaata----gattttgaccgccgctacg-ttggcgccgtgtagcggcgttgcggggtggtaggttcgatcggttaaaagggacacctgagggcactagtactttgtggcgagaggtgaaattcttagacccacaaaagactgactactgcgaaagcatttgccaagagtgttttcattaatcaagaacgaaggtcagaggatcgaagacgatcagataccgtcctagttttgacagcaaactatgccagcatagggtcggagcggtcgctcg----aacagcgagtcggactactgcgcttaagggaaacct--agctttcgggctgctgggagaatatgctgcaaggctgaaatttaaagaaattgacggagaggcaccaccaggagtggagcctgcggcttaatttgactcaacacggggaaactcaccaggtccagacattggtaggattgacagac-tgg-tagatctttcatgattcagtgaatggtggtgcatgg-ccgttcttagttggtggagtgatctgtcaggtctattccggtaacgagcgagaccacggcctctagttatcatgtcgccgagc-gcccgctagagggactattggtgtttaaaccagaggaagcgtggcaataacaggtctgtgatgcccttcgatgtcctgggctgcacgcgcgctacaatggcagcagtagagag-tgtcgctagcc--agagatggttggttaaac-tgtaaatcgctgtcgtgatagggattgagccttgtaattattgctcatgaaagaggaattcctcgtaagcactagtcatcagctagtgttgaatacgtctctgcctcttgtacacaccgcccgtcgctactaccgattgaattgcttttaaagctggctgga
>EU440360Cmoseri
---------------------------------------------------------------------------------------------------------------------------------------------------ttccggagagggagcctgagaaacggctaccacatccaaggaaggcagcaggcgcgcaaattacccaatccagacattgggaggtagtgacgagaaatactgggggcgctccatgtgagtgccatccggaatgaacgtaacacaaaaaattcgatgaggatctactggagggcaagtctggtgccagcagccgcggtaattccagctccagtagtgtatatcaacattgttgcgcttaaaacgctcgtagttggattacagggcttcaaacagagccacttgta----tgt-ggttgtggtcgcagcaagctg--tcagcc-gc----ggcggttgtcggtagctcgatggagccctttttgcctgcccggtggcgcctttgtggtgttggtcggttgcgtggagtgtgccttgaataaagcatagtgctcaaagcaggcgtacgctcgtgtgtaatagcatggaacgaata----tattttgaccgcctgcagg-tgggcgtcgtgtagcggcgttgcctgcgggtaggttcgatcggttaaaagggacacctgagggcactagtactttgtggcgagaggtgaaattcttagacccacaaaagactgactactgcgaaagcatttgccaagagtgttttcattaatcaagaacgaaggtcagaggatcgaagacgatcagataccgtcctagttttgacagcaaactatgccagcatagggtcggagcggtcgctcg----aacagcgagtcggactactgcgcttaagggaaacct--agctttcgggctgctgggagaatatgctgcaaggctgaaatttaaagaaattgacggagaggcaccaccaggagtggagcctgcggcttaatttgactcaacacggggaaactcaccaggtccagacattggtaggattgacagac-tgg-tagatctttcatgattcagtgaatggtggtgcatgg-ccgttcttagttggtggagtgatctgtcaggtctattccggtaacgagcgagaccacggcctctagttaccatgtcgcccagccgctggctagagggactattggtgtttaaaccagaggaagcgtggcaataacaggtctgtgatgcccttcgatgtcctgggctgcacgcgcgctacaatggcagcagtagagag-tgcggctagcc--agagatggttggttaaac-tgtaaatcgctgtcgtgatagggattgagccttgtaattattgctcatgaaagaggaattcctcgtaagcactagtcatcagctagtgttgaatacgtctctgcctcttgtacacaccgcccgtcgctactaccgattgaattgcttttaaagctggctgg-
>EU440368Ctalboti
---------------------------------------------------------------------------------------------------------------------------------------------------ttccggagagggagcctgagaaacggctaccacatccaaggaaggcagcaggcgcgcaaattacccaatccagacattgggaggtagtgacgagaaatactgggggcgctccatgtgagtgccatccggaatgaacgtaacacaaaaaattcgatgaggatctactggagggcaagtctggtgccagcagccgcggtaattccagctccagtagtgtatatcaacattgttgcgcttaaaacgctcgtagttggattacagggcttcaaacagtggcactattg----tgt-gtcggtggtcgtagcaagccg--tcagcc-cc----ggcggttggtggtagctcgatggagccctttttgcctgcccggtgacgcctttgtggcgttggtcggttgcgtggagtgtgccttgaataaagcatagtgctcaaagcaggcgtacgctcgtgtgtaatagcatggaacgaata----tattttgaccgccactacg-ttggcgccgtgtatcggcgtcgcgtaagggttggttcgatcggttaaaagggacacctgagggcactagtactttgtggcgagaggtgaaattcttagacccacaaaagactgactactgcgaaagcatttgccaagagtgttttcattaatcaagaacgaaggtcagaggatcgaagacgatcagataccgtcctagttttgacagcaaactatgccagcatagggtcggagcggtcgctcg----aacagcgagtcggactactgcgcttaagggaaacct--agctttcgggctgctgggagaatatgctgcaaggctgaaatttaaagaaattgacggagaggcaccaccaggagtggagcctgcggcttaatttgactcaacacggggaaactcaccaggtccagacattggtaggattgacagac-tgg-tagatctttcatgattcagtgaatggtggtgcatgg-ccgttcttagttggtggagtgatctgtcaggtctattccggtaacgagcgagaccacggcctctagttatcatgtcgacgagtaacccgctagagggactattggtgtttaaaccagaggaagcgtggcaataacaggtctgtgatgcccttcgatgtcctgggctgcacgcgcgctacaatggcagcagtagagag-tatggctagcc--agagatggttggttaaac-tgtaaatcgctgtcgtgatagggattgagccttgtaattattgctcatgaaagaggaattcctcgtaagcactagtcatcagctagtgttgaatacgtctctgcctcttgtacacaccgcccgtcgctactaccgattgaattgcttttaaagctggctgg-
>JX971430Cireneae
-----------------------------------------------------------------------------------------------------------------------------------------------------------------------------------------------------ggcgcgcaaattacccaatccagacattgggaggtagtgacgagaaatactgggggcgctccatgtgagtgccatccggaatgaacgtaacacaaaaaattcgatgaggatctactggagggcaagtctggtgccagcagccgcggtaattccagctccagtagtgtatatcaacattgttgcgcttaaaacgctcgtagttggattacagggcttcaaacagggccacttg------tgt-ggtcgtggtcgtagcaagcca--acggcc-------cctggctgttggtagctcgatggagccctttttgcctgcccggtgatgcctttgtggtgttggccggttgcgtggagtgtgccttgaataaagcatagtgctcaaagcaggcgtacgctcgtgtgtaatagcatggaacgaata----tatcttgaccgcctgcagg-tgggcgccgtgtcgcggcgttgcgtgcgggtaggttcgatcggttaaaagggacacctgagggcactagtactttgtggcgagaggtgaaattcttagacccacaaaagactgactactgcgaaagcatttgccaagagtgttttcattaatcaagaacgaaggtcagaggatcgaagacgatcagataccgtcctagttttgacagcaaactatgccagcatagggtcggagcggtcgctcg----aacagcgagtcggactactgcgcttaagggaaacct--agctttcgggctgctgggagaatatgctgcaaggctgaaatttaaagaaattgacggagaggcaccaccaggagtggagcctgcggcttaatttgactcaacacggggaaactcaccaggtccagacattggtaggattgacagac-tgg-tagatctttcatgattcagtgaatggtggtgcatgg-ccgttcttagttggtggagtgatctgtcaggtctattccggtaacgagcgagaccacggcctctagttatcatgtccgc-agc-gctggctagagggactattggtgtttaaaccagaggaagcgtggcaataacaggtctgtgatgcccttcgatgtcctgggctgcacgcgcgctacaatggcagcagtagagag-tgttgctagcc--agagatggttggtaaaac-tgtaaatcgctgtcgtgatagggattgagccttgtaattattgctcatgaaagaggaattcctcgtaagcactagtcatcagctagtgttgaatacgtctctgcctcttgtacacaccgcccgtcgctactaccgattgaattgctttt-------------
>KJ631533Carabica
gggc-catttattggggtcaggtgaatctagataactttgcttaccgcagtgctggcggtagttcgatcgaatttctgccctatcaactagttggtaaggtagtggcttaccaaggtagtaacgggtaacggggaatcagggttcgattccggagagggagcctgagaaacggctaccacatccaaggaaggcagcaggcgcgcaaattacccaatccagacattgggaggtagtgacgagaaatactgggggcgctccatgtgagtgccatccggaatgaacgtaacacaaaaaattcgatgaggatctactggagggcaagtctggtgccagcagccgcggtaattccagctccagtagtgtatatcaacattgttgcgcttaaaacgctcgtagttggattacagggcttcaaacacggccacttgtt----tgt-ggtcgtggtcgtagcaagccg--gcagcc-------catggttgtcggtagctcgatggagccctttttgcctgcccggtggtgcctttgtggtgctggccggttgcgtggagtgtgccttgaataaagcatagtgctcaaagcaggcgtacgctcgtgtgtaatagcatggaacgaata----tattttgaccgcgtctacg-ttagcgtcgtgtagcggcgttgcggaggggtaggttcgatcggttaaaagggacacctgagggcactagtactttgtggcgagaggtgaaattcttagacccacaaaagactgactactgcgaaagcatttgccaagagtgttttcattaatcaagaacgaaggtcagaggatcgaagacgatcagataccgtcctagttttgacagcaaactatgccagcatagggtcggagcggtcgctcg----aacagcgagtcggactactgcgcttaagggaaacct--agctttcgggctgctgggagaatatgctgcaaggctgaaatttaaagaaattgacggagaggcaccaccaggagtggagcctgcggcttaatttgactcaacacggggaaactcaccaggtccagacattggtaggattgacagac-tgg-tagatctttcatgattcagtgaatggtggtgcatgg-ccgttcttagttggtggagtgatctgtcaggtctattccggtaacgagcgagaccacggcctctagttatcatgtcgtcaggc-gcttgctagagggactattggtgtttaaaccagaggaagcgtggcaataacaggtctgtgatgcccttcgatgtcctgggctgcacgcgcgctacaatggcagcagtagagag-tatggctagcc--agagatagttgg-tgaac-tgtaaattgctgtcgtgatagggattgagccttgtaattattgctcatgaaagaggaattcctcgtaagcactagtcatcagctagtgttgaatacgtctctgcctcttgtacacaccgcccgtcgctactaccga--------------------------
>MG266049Csultani
--------------------------------------------------------------------------------------------------------------------------------acggggaatcagggttcgattccggagagggagcctgagaaacggcccccttatccaaggaaggcagcaggcgcgcaaattacccaatccacacattgggaggtagtgacgagaaatactgggggcgctccatgtgagtgccatccggaatgaacgtaacccaaaaaattcgatgaggatctactggagggcaagtctggtgccagcagccgcggtaattccagctccagtagtgtatatcaacattgttgcgcttaaaacgctcgtagttggattacagggcttcaaacacggccacttgtt----tgt-ggttgtggtcgtagcaagccg--gcgacc-------aatggttgtcggtagctcgatggagccctttttgcctgcccggtggcgcctttgtggtgctggtcggttgcgtggagtgtgccttgaataaagcatagtgctcaaagcaggcgtacgctcgtgtgtaatagcatggaacgaata----tattttgaccgcgtctacg-ttagcgtcgtgtagcggcgttgcggaggcgtaggttcgatcggttaaaagggacacctgagggcactagtactttgtggcgagaggtgaaattcttagacccacaaaagactgactactgcgaaagcatttgccaagagtgttttcattaatcaagaacgaaggtcagaggatcgaagacgatcagataccgtcctagttttgacagcaaactatgccagcatagggtcggagcggtcgctcg----aacagcgagtcggactactgcgcttaagggaaacct--agctttcgggctgctgggagaatatgctgcaaggctgaaatttaaagaaattgacggagaggcaccaccaggagtggagcctgcggcttaatttgactcaacacggggaaactcaccaggtccagacattggtaggattgacagac-tgg-tagatctttc------------------------------------------------------------------------------------------------------------------------------------------------------------------------------------------------------------------------------------------------------------------------------catgat-----------------------------------------------------------------------------------------------------------------------------------------------
>EU440367Ccribbi
---------------------------------------------------------------------------------------------------------------------------------------------------ttccggagagggagcctgagaaacggctaccacatccaaggaaggcagcaggcgcgcaaattacccaatccagacattgggaggtagtgacgagaaatactgggggcgctccatgtgagtgccatccggaatgaacgtaacacaaaaaattcgatgaggatctactggagggcaagtctggtgccagcagccgcggtaattccagctccagtagtgtatatcaacattgttgcgcttaaaacgctcgtagttggattacagggcttcaaacactgccactagtg----tgt-ggtagtggtcgtagcaagccgtgccaacc-ac----ggcggttggtggtagctcgatggagccctttttgcctgcccggtgacgcctttgtggcgttggtcggttgcgtggagtgtgccttgaataaagcatagtgctcaaagcaggcgtacgctcgtgtgtaatagcatggaacgaata----tatcttgaccgccggtacg-ttggcgccgtgtagcggcgttgcgtagaggtaggttcgatcggttaaaagggacacctgagggcactagtactttgtggcgagaggtgaaattcttagacccacaaaagactgactactgcgaaagcatttgccaagagtgttttcattaatcaagaacgaaggtcagaggatcgaagacgatcagataccgtcctagttttgacagcaaactatgccagcatagggtcggagcggtcgctcg----aacagcgagtcggactactgcgcttaagggaaacct--agctttcgggctgctgggagaatatgctgcaaggctgaaatttaaagaaattgacggagaggcaccaccaggagtggagcctgcggcttaatttgactcaacacggggaaactcaccaggtccagacattggtaggattgacagac-tgg-tagatctttcatgattcagtgaaaggtggggcctgg-ccgtttttagttggtggagtgatttgtcaggtttatttcggtaacgagggagaccccggcctttagttatcatgtcgcggggagacccgctagagggactattggtgtttaaaccagaggaagcgtggcaataacaggtctgtgatgcccttcgatgtcctgggctgcacgcgcgctacaatggcagcagtagagag-tatggctagcc--agagatggttggttaaac-tgtaaatcgctgtcgtgatagggattgagccttgtaattattgctcatgaaagaggaattcctcgtaagcactagtcatcagctagtgttgaatacgtctctgcctcttgtacacaccgcccgtcgctactaccgattgaattgcttttaaagctggctgg-
>MN065188Cdiamanti
gggcacatttattggctacaggtgaatctagataactgtgcttaccgcagcgctggcggtagttcgatcgaatttctgccctatcaactagttggtaaggtagtggcttaccaaggtagtaacgggtaacggggaatcagggttcgattccggagagggagcctgagaaacggctaccacatccaaggaaggcagcaggcgcgcaaattacccaatccagacattgggaggtagtgacgagaaatactgggggcgctccaagtgagtgccatccggaatgaacgtaacacaaaaaattcgatgaggatctactggagggcaagtctggtgccagcagccgcggtaattccagctccagtagtgtatatcaacattgttgcgcttaaaacgctcgtagttggattacagggcaccaaacacggctactattc----tgt-ggtcgtggtcgtagcaggcct--gca----------gaatcatgtaggtagctcgatggagccctttttgcctgcccggtgatgcctttgtggtgttggtcggttgcgtggagtgtgccttgaataaagcatagtgctcaaagcaggcgtacgctcgtgtgtaatagcatggaacgaata----tatcttgaccgcctccatg-gaggcgcggtgtagctgcgtcacattggggttggttcgatcggttaaaagggacacctgagggcactagtactttgtggcgagaggtgaaattcttagacccacaaaagactgactactgcgaaagcatttgccaagagtgttttcattaatcaagaacgaaggtcagaggatcgaagacgatcagataccgtcctagttttgacagcaaactatgccagcatagggtcggagcggtcgctcg----aacagcgagtcggactactgcgcttaagggaaacct--agctttcgggctgctgggagaatatgctgcaaggctgaaatttaaagaaattgacggagaggcaccaccaggagtggagcctgcggcttaatttgactcaacacggggaaactcaccaggtccagacattggtaggattgacagacatgg-tagatctttcatgattcagtgaatggtggtgcatgg-ccgttcttagttggtggagtgatctgtcaggtctattccggtaacgagcgagaccacggcctctagttatcatgtcgtcgagc-gcttcctagagggactattggtgtttaaaccagaggaagcgtggcaataacaggtctgtgatgcccttcgatgtcctgggctgcacgcgcgctacaatggcagcagtagagag-tgtagctagcc--agagatggttggtaaaac-tgtaaatcgctgtcgtgatagggattgagccttgtaattattgctcatgaaagaggaattcctcgtaagcactagtcatcagctagtgttgaatacgtctctgcctcttgtacacaccgcccgtcgctactaccgattgaattgcttttaaagctggctgga
>MH204212Ceratomyxa
-----------------------------------------------------------------------tttctgcccctatcaacttgttggtaaggtagtggcttaccaaggtagtaacgggtaacggggaatcagggttcgattccggagagggagcctgagaaacggctaccacatccaaggaaggcagcaggcgcgcaaattacccaatccagacattgggaggtagtgacgagaaatactgggggcgctccaagtgagtgccatccggaatgaacgtaacacaaaaaattcgatgaggatctactggagggcaagtctggtgccagcagccgcggtaattccagctccagtagtgtatatcaacattgttgcgcttaaaacgctcgtagttggattacagggcaccaaacacggctgctattc----tgt-ggtcgtggtcgtagcaggcct--gca----------gaatcatgtaggtagctcgatggagccctttttgcctgcccggtgatgcctttgtggtgttggccggttgcgtggagtgtgccttgaataaagcatagtgctcaaagcaggcgtacgctcgtgtgtaatagcatggaacgaata----tatcttgaccgcctccatg-gaggcgcggtgtagctgcgtcacattggggttggttcgatcggttaaaagggacacctgagggcactagtactttgtggcgagaggtgaaattcttagacccacaaaagactgactactgcgaaagcatttgccaagagtgttttcattaatcaagaacgaaggtcagaggatcgaagacgatcagataccgtcctagttttgacagcaaactatgccagcatagggtcggagcggtcgctcg----aacagcgagtcggactactgcgcttaagggaaacct--agctttcgggctgctgggagaatatgctgcaaggctgaaatttaaagaaattgacggagaggcaccaccaggagtggagcctgcggcttaatttgactcaacacggggaaactcaccaggtccagacattggtaggattgacagac-tgg-tagatctttcatgattcagtgaatggtggtgcatgg-ccgttcttagttggtggagtgatctgtcaggtctattccggtaacgagcgagaccacggcctctagttatcatgtcgtcgagc-gcttcctagagggactattggtgtttaaaccagaggaagcgtggcaataacaggtctgtgatgcccttcgatgtcctgggctgcacgcgcgctacaatggcagcagtagagag-tgtagctagcc--agagatggttggtaaaac-tgtaaatcgctgtcgtgatagggattgagccttgtaattattgctcatgaaagaggaattcctcgtaagcactagtcatcagctagtgttgaatacgtctctgcctcttgtacacaccgcccgtcgctactaccgattgaattgcttttaaagctggctgga
>CeratomyxamehlhorniKR086362
--------------------------------------------------------------------------------------------------------------ccaagg--ataaccggta--cggggaaccaggttcgattccggagaaggaccctgagaaacggtttcccattccaaggaaggcaccaggcgcgcaaatttcccaatccagccatttggaggtagtg-cggagaatactgggggcgctccatgtgagtcccttccggaatgaacgtaacccaaaaaattcgatgggggtctactggagggcaagtctggtgccagcagccgcggtaattccagctccagtagtgtatatcaacattgttgcgcttaaaacgctcgtagttggattacagggcttcaaacacggccacttgtt----tgt-ggtcgtggtcgtagcaagccg--gcagcc-------catggttgtcggtagctcgatggagccctttttgcctgcccggtggtgcctttgtggtgctggccggttgcgtggagtgtgccttgaataaagcatagtgctcaaagcaggcgtacgctcgtgtgtaatagcatggaacgaata----tattttgaccgcgtctacg-ttagcgtcgtgtagcggcgttgcggaggggtaggttcgatcggttaaaagggacacctgagggcactagtactttgtggcgagaggtgaaattcttagacccacaaaagactgactactgcgaaagcatttgccaagagtgttttcattaatcaagaacgaaggtcagaggatcgaagacgatcagataccgtcctagttttgacagcaaactatgccagcatagggtcggagcggtcgctcg----aacagcgagtcggactactgcgcttaagggaaacct--agctttcgggctgctgggagaatatgctgcaaggctgaaatttaaagaaattgacggagaggcaccaccaggagtggagcctgcggcttaatttgactcaacacggggaaactcaccaggtccagacattggtaggattgacagac-tgg-tagatctttcatgattcagtgaatggtggtgcatgg-ccgttcttagttggtggagtgatctgtcaggtctattccggtaacgagcgagaccacggcctctagttatcatgtcgtcaggc-gcttgctagagggactattggtgtttaaaccagaggaagcgtggcaataacaggtctgtgatgcccttcgatgtcctgggctgcacgcgcgctacaatggcagcagtagagag-tatggctaacg--agagatggttggttaaac-tgtaaatcgctgtcgtgcttataagggagccttgtaattattgctcatgaaagaggaattcctcgtaagcactagtcatcagcgtagtgtgaatacgtctctgcctcttgtacacaccgcccgtcgctactaccgattgaattgcttttaaagctggctgga
>CeratomyxaspMT840088
----------------------------------------------------------------------------------------------------------------------------------------------------------------acctgagaaacggctaccacatccaaggaaggcagcaggcgcgcaaattacccaatccagacattgggaggtagtgacgagaaatactgggggcgctccatgtgagtgccatccggaatgaacgtaacacaaaaaattcgatgaggatctactggagggcaagtctggtgccagcagccgcggtaattccagctccagtagtgtatatcaacattgttgcgcttaaaacgctcgtagttggattacagggcttcaaacagggccactgtta----tgt-ggtcgtggtcgtagcaggcca--gcagcc-------tgtggttgttggtagctcgatggagccctttttgcctgcccggtgacgcctttgtggcgttggtcggttgcgtggagtgtgccttgaataaagcatagtgctcaaagcaggcgtacgctcgtgtgtaatagcatggaacgaata----gattttgaccgcctctagg-tgggcgccgtgtcgcggcgttgcagaggggtaggttcgatcggttaaaagggacacctgagggcactagtactttgtggcgagaggtgaaattcttagacccacaaaagactatcgcgtgcaatatttgcgagtatgcttgcaacgtcgtagtacatatttacgtcgtagtacttcgcgaattcagataccgtcctagttttgacagcaaactatgccagcatagggtcggagcggtcgctcg----aacagcgagtcggactactgcgcttaagggaaacct--agctttcgggctgctgggagaatatgctgcaaggctgaaatttaaagaaattgacggagaggcaccaccaggagtggagcctgcggcttaatttgactcaacacggggaaactcaccaggtccagacattggtaggattgacagac-tgg-tagatctttcatgattcagtgaatggtggtgcatgg-ccgttcttagttggtggagtgatctgtcaggtctattccggtaacgagcgagaccacggcctctagttatcatgtcgtccagc-gctagctagagggactattggtgttcaaaccagaggaagcgtggcaataacaggtctgtgatgcccttcgatgtcctgggctgcacgcgcgctacaatggcagcagtagagag-tgcggctagcc--agagatggttggttaaac-tgtaaatcgctgtcgtgatagggattgagccttgtaattattgctcatgaaagaggaattcctcgtaagcactagtcatcagctagtgttgaatacgtctctgcctcttgtacacaccgcccgtcgctactaccgattgaattgcttttaaagctggctgga
>KU240024Cscorpaeni
ctgtacatttatcggccacaggtgaatctagataactgtggttaccgcacggctggcggtagttcgatcgaatttctgccccataaactaggtggtaaggtagtggcttaccaaggtggtgacgggtaacggggaatcagggttcgattccggagagggagcctgagaaacggctaccacatccaaggatggcagcaggcgcgcaaattacccaatccagacattgggaggtagtgacgagaaatactgggggcgctccaagtgagtgccatccggaatgaacgtaacacaaaaaattcgatgaggatctactggagggcaagtctggtgccagcagccgcggtaattccagctccagtagtgtatatcaacattgttgtgcttaaaacgctcgtagttggattacagagctccaaacagggcagcccacttgtgggc-tgtgttggtcgcaccgtgc-----tcgagctaggaacta--gacgggttggtgtggcggagctctttttgcctgttcggtggtgtctttatgacgctgaccaatagcgtggagtgtgccttgaataaagcatagtgctcaaagcaggcgaacgctcgtatgtaatagcatggaacgaata------ttttgaccggggtcgac-cgctgtatgcgtgcgtgtgcgggtcggcgtcgggctcaaccggttaacagggacacctgagggcactagtactttgtggcgagaggtgaaattcttagacccacaaaagactgactactgcgaaagcatttgccaagagtgttttcattaatcaagaacgaaggtcagaggatcgaagacgatcagataccgtcctagttttgacagcaaactatgccagcatagggttggagcggtcgctgc----a--cggcagtcgaatcactgcgcttaagggaaacct--agctttcgggctgctgggagaatatgctgcaaggctgaaatttaaagaaattgacggagaggcaccaccaggagtggagcctgcggcttaatttgactcaacacggggaaactcaccaggtccagacattggtaggattgacagac-tgg-tagatctttcatgattcagtgaatggtggtgcatgg-ccgttcttagttggtggagtgatctgtcaggtctattccggtaacgagcgagaccacggcctttagttgttggcgtgttcactatggacctagagggactattggtgtttaaaccaggggaagcgtggcaataacaggtctgtgatgcccttcgatgtcctgggctgcacgcgcgctacaatggcagcagtagagag-cgtgactagcc--agagatggccggttaaac-tgtaaatagctgtcgtgatagggattgagccttgtaattattgctcatgaaagaggaattcctcgtaagcacgagtcatcagctcgtgttgaatacgtctctgcctcttgtacacaccgcccgtcgctactaccgattgaattgcttctaaagctggctgga
>JF820293Ceratomyxa
ctgtacatttatcggccacaggtgaatctagataactgtggttaccgcacggctggcggtagttcgatcgaatttctgccccatcaactagttggtaaggtagtggcttaccaaggtggtgacgggtaacggggaatcagggttcgattccggagagggagcctgagaaacggctaccacatccaaggatggcagcaggcgcgcaaattacccaatccagacattgggaggtagtgacgagaaatactgggggcgctccaagtgagtgccatccggaatgaacgtaacacaaaaaattcgatgaggatctactggagggcaagtctggtgccagcagccgcggtaattccagctccagtagtgtatatcaacattgttgtgcttaaaacgctcgtagttggattacagagctccaaacagggcagcccactcgcgggc-tgtgttggtcgcgccgtgc-----ccgagctaggtacta--gcggggttggtgtggcggagctctttttgcctgttcggcgg-gtctttatgacgctggtcaatagcgtggagtgtgccttgaataaagcatagtgctcaaagcaggcgaacgctcgtatgtaatagcatggaacgaata------ttttgaccggggctggc-cgctgtgcatgtgcgtgtgcgggtcagtgtcgggctcaaccggttaacagggacacctgagggcactagtactttgtggcgagaggtgaaattcttagacccacaaaagactgactactgcgaaagcatttgccaagagtgttttcattaatcaagaacgaaggtcagaggatcgaagacgatcagataccgtcctagttttgacagcaaactatgccagcatagggtcggagcggtcgctgc----a--cggcagtcgaaccactgcgcttaagggaaacct--agctttcgggctgctgggagaatatgctgcaaggctgaaatttaaagaaattgacggagaggcaccaccaggagtggagcctgcggcttaatttgactcaacacggggaaactcaccaggtccagacattggtaggattgacagac-tgg-tagatctttcatgattcagtgaatggtggtgcatgg-ccgttcttagttggtggagtgatctgtcaggtctattccggtaacgagcgagaccacggcctttagttgttggcgcgtccactctggacctagagggactattggcgtttaagccaggggaagcgtggcaataacaggtctgtgatgcccttcgatgtcctgggctgcacgcgcgctacaatggcagcagtagagag-cgtggctagcc--agagatggccggctaaac-tgtaaatagctgtcgtgatagggattgagccttgtaattattgctcatgaaagaggaattcctcgtaagcacgagtcatcagctcgtgttgaatacgtctctgcctcttgtacacaccgcccgtcgctactaccgattgaattgcttctaaagctggctgga
>JF820291CeratDannularis
ctgtacatttatcggccacaggtgaatctagataactgtggttaccgcacggctggcggtagttcgatcgaatttctgccccatcaactagttggtaaggtagtggcttaccaaggtggtgacgggtaacggggaatcagggttcgattccggagagggagcctgagaaacggctaccacatccaaggatggcagcaggcgcgcaaattacccaatccagacattgggaggtagtgacgagaaatactgggggcgctccaagtgagtgccatccggaatgaacgtaacacaaaaaattcgatgaggatctactggagggcaagtctggtgccagcagccgcggtaattccagctccagtagtgtatatcaacattgttgtgcttaaaacgctcgtagttggattacagagctccaaacagggcggcccattcgcgggt-cgtgttggtcgcaccgtgc-----tcgagctaggtccta--gccgggttggtgtggcggagctctttttgcctgttcggcggtgtctttatgacgctggtcaatagcgtggagtgtgccttgaataaagcatagtgctcaaagcaggcgaacgctcgtatgtaatagcatggaacgaata------ttttgaccggggctggc-cgctgtacatgtgcgtgtgcgggtcagtgtcgggctcaaccggttaacagggacacctgagggcactagtactttgtggcgagaggtgaaattcttagacccacaaaagactgactactgcgaaagcatttgccaagagtgttttcattaatcaagaacgaaggtcagaggatcgaagacgatcagataccgtcctagttttgacagcaaactatgccagcatagggttggggcggtcgctgc----a--cggcagtcgaaccaccgcgcttaagggaaacct--agctttcgggctgctgggagaatatgctgcaaggctgaaatttaaagaaattgacggagaggcaccaccaggagtggagcctgcggcttaatttgactcaacacggggaaactcaccaggtccagacattggtaggattgacagac-tgg-tagatctttcatgattcagtgaatggtggtgcatgg-ccgttcttagttggtggagtgatctgtcaggtctattccggtaacgagcgagaccacggcctttagttgttggcgcgtccactatggacctagagggactattggcgtttaagccaggggaagcgtggcaataacaggtctgtgatgcccttcgatgtcctgggctgcacgcgcgctacaatggcagcagtagagag-cgtggctagcc--agagatggccggctaaac-tgtaaatagctgtcgtgatagggattgagccttgtaattattgctcatgaaagaggaattcctcgtaagcacgagtcatcagctcgtgttgaatacgtctctgcctcttgtacacaccgcccgtcgctactaccgattgaattgcttctaaagctggctgga
>JF820290Cpuntazzi
ctgtacatttatcggccacaggtgaatctagataactgtggttaccgcacggctggcggtagttcgatcgaatttctgccccatcaactagttggtaaggtagtggcttaccaaggtggtgacgggtaacggggaatcagggttcgattccggagagggagcctgagaaacggctaccacatccaaggatggcagcaggcgcgcaaattacccaatccagacattgggaggtagtgacgagaaatactgggggcgctccaagtgagtgccatccggaatgaacgtaacacaaaaaattcgatgaggatctactggagggcaagtctggtgccagcagccgcggtaattccagctccagtagtgtatatcaacattgttgtgcttaaaacgctcgtagttggattacagagctccaaacaatgcggcccactcgcgggt-cgtgttggtcgcgtcgcgc-----ccgagccaggtactg--gacgggttggtgtggcggagctctttttgcctgttcggcggtgtctttatgacgctggtcaatagcgtggagtgtgccttgaataaagcatagtgctcaaagcaggcgaacgctcgtatgtaatagcatggaacgaata------aattgaccggggttggc-cgctgtgcatgtgcgtgtgcgggtcagcgtcgggctcaaccggttaacagggacacctgagggcactagtactttgtggcgagaggtgaaattcttagacccacaaaagactgactactgcgaaagcatttgccaagagtgttttcattaatcaagaacgaaggtcagaggatcgaagacgatcagataccgtcctagttttgacagcaaactatgccagcatagggttggagcggtcgctgc----a--cggcagtcgaaccactgcgcttaagggaaacct--agctttcgggctgctgggagaatatgctgcaaggctgaaatttaaagaaattgacggagaggcaccaccaggagtggagcctgcggcttaatttgactcaacacggggaaactcaccaggtccagacattggtaggattgacagac-tgg-tagatctttcatgatgcagtgaatggtggtgcatgg-ccgttcttagttggtggagtgatctgtcaggtctattccggtaacgagcgagaccacggcctttagttgttggcgcgtccactatgggcctagagggactattggtgtttaaaccaggggaagcgtggcaataacaggtctgtgatgcccttcgatgtcctgggctgcacgcgcgctacaatggcagcagtagagag-cgtggctagcc--agagatggccggctaaac-tgtaaatagctgtcgtgatagggattgagccttgtaattattgctcatgaaagaggaattcctcgtaagcacgagtcatcagctcgtgttgaatacgtctctgcctcttgtacacaccgcccgtcgctactaccgattgaattgcttctaaagctggctgga
>Ceratomyxa1SaurataJF820292
ctgtacatttatcggccacaggtgaatctagataactgtggttaccgcatggctggcggtagttcgatcgaatttctgctctatcaactagttggtaaggtagtggcttaccaaggtggtgacagataacggggaatcagggttcgattccggagagggagcctgagaaacggctaccacatccaaggatggcagcaggcgcgcaaattacccaatccagacattgggaggtagtgacgagaaatactgggggcgctccaagtgagtgccatccggaatgaacgtaacacaaaaaattcgatgaggatctactggagggcaagtctggtgccagcagccgcggtaattccagctccagtagtgtatatcaacattgttgtgcttaaaacgctcgtagttggattacagagctctaaacagggcggcccattca-gggc-tgtgttggtcgcaccgtgctc--atcgagctaggcactagagacgggttggtgtggcggagctctttttgcctgttcggcggtgtctttatgacgctggccaatagcgtggagtgtgccttgaataaagcatagtgctcaaagcaggcgaacgctcgtatgtaatagcatggaacgaata------ttttgaccggggtcggc-cgctgtgtgcgtgcgtgtgcgggtcggcgtcgggctcaaccggttaacagggacacctgagggtactagtactttgtggcgagaggtgaaattcttagacccacaaaagactgactactgcgaaagcatttaccaagagtgttttcattaatcaagaacgaaggtcagaggatcgaagacgatcagataccgtcctagttttgacagcaaactatgccagcatagggttggagcggtcgctgc----a--cggcagtcgaatcactgcgcttaagggaaacct--agctttcgggctgctgggagaatatgctgcaaggctgaaatttaaagaaattgacggagaggcaccaccaggagtggagcctgcggcttaatttgactcaacacggggaaactcaccaggtccagacattggtaggattgacagac-tgg-tagatctttcatgattcagtgaatggtggcgcatgg-ccttttttagttgggggagttatctgtcaggtatattccggtaacgagcgagaccaccgcctttagttgttggcgcttccactatggacctagagggactattggtgtttaaaccaggggaagcgtggcaataacaggtctgtgatgcccttcgatgtcctgggctgcacgcgcgctacaatggcagcagtagagag-cgtgactagcc--agagatggccggttaaac-tgtaaatagctgtcgtgatagggattgagccttgtaattattgctcatgaaagaggaattcctcgtaagcacgagtcatcagctcgtgttgaatacgtctctgcctcttgtacacaccgcccgtcgctactaccgattgaattgcttctaaagctggctgga
>KX099691Cdiplodae
ctgtacatttatcggccacaggtgaatctagataactgtggttaccgcacggctggcggtagttcgatcgaatttctgccccatcaactagttggtaaggtagtggcttaccaaggtggtgacgggtaacggggaatcagggttcgattccggagagggagcctgagaaacggctaccacatccaaggatggcagcaggcgcgcaaattacccaatccagacattgggaggtagtgacgagaaatactgggggcgctccaagtgagcgccatccggaatgaacgtaacacaaaaaattcgatgaggatctactggagggcaagtctggtgccagcagccgcggtaattccagctccagtagtgtatatcaacattgttgtgcttaaaacgctcgtagttggattacagagctccaaacagggcagcccattcacgggc-tgtgttggtcgcgtcgcgc-----ccgagccaggtactggccgcgggttggtgtgacggagctctttttgcctgttcggcggtgtctttgtgacgctggtcaatagcgtggagtgtgccttgaataaagcatagtgctcaaagcaggcgaacgctcgtatgtaatagcatggaacgaata------ttttgaccggggtcggc-cgctgtgcatgtgcgtgtgcgggccggcgtcgggctcatccggttaacagggacacctgagggcactagtactttgtggcgagaggtgaaattcttagacccacaaaagactgactactgcgaaagcatttgccaagagtgttttcattaatcaagaacgaaggtcagaggatcgaagacgatcagataccgtcctagttttgacagcaaactatgccagcatagggttggggcggtcgctgc----a--cggcagtcgaaccaccgcgcttaagggaaacct--agctttcgggctgctgggagaatatgctgcaaggctgaaatttaaagaaattgacggagaggcaccaccaggagtggagcctgcggcttaatttgactcaacacggggaaactcaccaggtccagacattggtaggattgacagac-tgg-tagatctttcatgattcagtgaatggtggtgcatgg-ccgttcttagttggtggagtgatctgtcaggtctattccggtaacgagcgagaccacggcctttagttgttggcgcacttaaccgccatctagagggactattggtgtttaaaccaggggaagcgtggcaataacaggtctgtgatgcccttcgatgtcctgggctgcacgcgcgctacaatggcagcagtagagag-cct-actggcc--agagatggccggtgaaac-tgtaaatagctgtcgtgatagggattgagccttgtaattattgctcatgaaagaggaattcctcgtaagcacgagtcatcagctcgtgttgaatacgtctctgcctcttgtacacaccgcccgtcgctactaccgattgaattgcttctaaagctggctgga
>AF411471Cesparusaurati
ctgtacatttatcggccacaggtgaatctagataactgtggttaccgcatggctggcggtagttcgatcgaatttctgctctatcaactagttggtaaggtagtggcttaccaaggtggtgacagataacggggaatcagggttcgattccggagagggagcctgagaaacggctaccacatccaaggatggcagcaggcgcgcaaattacccaatccagacattgggaggtagtgacgagaaatactgggggcgctccaagtgagtgccatccggaatgaacgtaacacaaaaaattcgatgaggatctactggagggcaagtctggtgccagcagccgcggtaattccagctccagtagtgtatatcaacattgttgtgcttaaaacgctcgtagttggattacagagctctaaacagggcggcccattca-gggc-tgtgttggtcgcaccgtgctc--atcgagctaggcactagagacgggttggtgtggcggagctctttttgcctgttcggc-gggtctttatgacgctgg-caatagcgtggagtgtgccttgaataaagcatagtgctcaaagcaggcgaacgctcgtatgtaatagcatggaacgaata------ttttgaccggggctggc-cgctgtgcatgtgcgtgtgcgggtcagtgtcgggctcaaccggttaacagggacacctgagggcactagtactttgtggcgagaggtgaaattcttagacccacaaaagactgactactgcgaaagcatttgccaagagtgttttcattaatcaagaacgaaggtcagaggatcgaagacgatcagataccgtcctagttttgacagcaaactatgccagcatagggtcggagcggtcgctgc----a--cggcagtcgaaccactgcgcttaagggaaacct--agctttcgggctgctgggagaatatgctgcaaggctgaaatttaaagaaattgacggagaggcaccaccaggagtggagcctgcggcttaatttgactcaacacggggaaactcaccaggtccagacattggtaggattgacagac-tgg-tagatctttcatgattcagtgaatggtggtgcatgg-ccgttcttagttggtggagtgatctgtcaggtctattccggtaacgagcgagaccacggcctttagctgttggcgcgtccactctggacctagagggactattggcgtttaagccaggggaagcgtggcaataacaggtctgtgatgcccttcgatgtcctgggctgcacgcgcgctacaatggcagcagtagagag-cgtggctagcc--agagatggccggctaaac-tgtaaatagctgtcgtgatagggattgagccttgtaattattgctcatgaaagaggaattcctcgtaagcacgagtcatcagctcgtgttgaatacgtctctgcctcttgtacacaccgcccgtcgctagtaccg---------------------------
>FJ204245Cbarnesi
----------------------------------------------------------------------------------------------------------------------------------cggggatcagggttcgattccggagagggagcctgagaaacggctaccacatccaaggacggcagcaggcgcgcaaattacccaatccagacattgggaggtagtgacgagaaatactgggggcgctccaagtgagtgccatccggaatgaacgtaacacaaaaaattcgatgaggatctactggagggcaagtctggtgccagcagccgcggtaattccagctccagtagtgtatatcaacattgttgcgcttaaaacgctcgtagttggattacagagcttcaaacgcgctctctcctaagggtgt--agcgcggtcgatgcaagcca--cctcct-------gtaggctggtggtagcacggcgaggctctttttgcctgtacgcctgtttctttatgacgcgggacagctgcgtggagtgtgccttgaataaagcatagtgctcaaagcaggcgaacgctcgtgtgtaatagcatggaacgaata------tattggccgtggttggc--tggtgcagtgcagctgtgtcatgtcactgcaggttcgatcggttaacagggacacctgagggcactagtactttgtggcgagaggtgaaattcttagacccacaaaagactgactactgcgaaagcatttgccaagagtgttttcattaatcaagaacgaaggtcagaggatcgaagacgatcagataccgtcctagttttgacagcaaactatgccagcatagggttggagcggtcgctgc----aacaggcagtcgaatcactgcgcttaagggaaacct--agctttcgggctgctgggagaatatgctgcaaggctgaaatttaaagaaattgacggagaggcaccaccaggagtggagcctgcggcttaatttgactcaacacggggaaactcaccaggtccagacattggtaggattgacagac-tgg-tagatctttcatgattcagtgaatggtggtgcatgg-ccgttcttagttggtggagtgatctgtcaggtctattccggtaacgagcgagaccacggcctttagttggtggctagattgacaaggtgctagagggactattggtgtttaaaccaggggaagcgtggcaataacaggtctgtgatgcccttcgatgtcctgggctgcacgcgcgctacaatggcagcagtagagag-ccttgctagcc--agagatggccggcaaaac-tgtaaatagctgtcgtgatagggattgagccttgtaatttttgctcatgaaagaggaattcctcgtaagcacgagtcatcagctcgtgttgaatacgtctctgcctcttgtacacaccgcccgtcgctactaccgattgaattgcttctaaagctggctgga
>KP765721Cauratae
gggcacatttattggctacaggtgaatctagataactgtgcttaccgcaacgctggcggtagttcgatcgaatttctgccctatcaaatagttggtaaggtagtggcttaccaagttcgtaacgggtaacggggaatcagggttcgattccggagagggagcctgagaaacggctaccacatccaaggaaggcagcaggcgcgcaaattacccaatccaaacattgggaggtagtgacgagaaatactggggacgctcctagagagtgtcgtccggaatgaacgtaacataaaaaattcgatgaggatctactggagggcaagtctggtgccagcagccgcggtaattccagctccagtagtgtatatcaacattgttgcgcttaaaacgctcgtagttggattacagggcaacaaacatgaccaccattgt---tgt-gggagtggtcgtagcatgccc--accgactaggctgtggttgattgggtagctcggcggagccctttttgcctgtccggaaatttctttatggttttgaccggttgcgtggagtgtgccttgaataaagcatggtgctcaatgcaggcgtacgctcgtgtgtaatagcatggaacgaata-----tttttggccggtgattgg-tggctgtatttttgcagcacggccagttactcggttcgattggttaaaagggacatctgagggcactagtactttgtggcgagaggtgaaattcttagacccacaaaagactaactattgcgaaagcatttgccaagagtgttttcattaatcaagaacgaaggtcagaggatcgaagacgatcagataccgtcctagttttgacagcaaactatgccagcatagggccggagcggtcgctcgt---aacaacgagtcgtactactgcgcttacgggaaacct--agctttcgggctgctgggagaatatgctgcaaggctgaaatttaaagaaattgacggagaggcaccaccaggagtggagcctgcggcttaatttgactcaacacggggaaactcaccaggtccagacattggtaggattgacagac-tgg-tagatctttcatgattcggtgaatggtggtgcatgg-ccgttcttagttggtggagtgatctgtcaggtttattccggtaacgatcgagaccacggcctttagttggtggtgaaattggtagtttcctagagggactattggtg-agaaaccaggggaagcgtggcaataacaggtctgtgatgcccttcgatgtcctgggctgcacgcgcgctacaatggcagcagtagagag-tg-tgctggct--agaaatggctggcaaaac-tgtaaatggctgtcgtgatagggattgagccttgtaattattgctcatgaaagaggaattcctcgtaagcacgagtcatcaacttgtgttgaatacgtctctgcctcttgtacacaccgcccgtcgctactaccgattgaattgtttttaaagctggctgga
>MG554470Cgurnardi
gggcacatttattggctacaggtgaatctagataactgtgcttaccgtactgtcgacggtagttcgatcgaatttctgccctatcaactagttggtaaggtagtggcttaccaaggtagtaacgggtaacggggaatcagggttcgattccggagagggagcctgagaaacggctaccacatccaaggaaggcagcaggcgcgcaaattacccaatccaaacactgggaggtagtgacgagaaatactggggacgctccaagggagtgtcgtccggaatgaacgtaacataaaaaattcgatgaggatctactggagggcaagtctggtgccagcagccgcggtaattccagctccagtagtgtatatcaacattgttgcgcttaaaacgctcgtagttggattacagggctccaaacacagtcgcaagcg----tgt-ggcggtggttgcaacaagccc--gttgct-gctctgtcggtggttgggtagttcaacggggccctttttgcctgtccggggaattctttacgattttgaccggttgcgtggagtgtgccttgaataaagcatggtgctcaatgcaggcgtacgctcgtgtgtaatagcatggaacgaata----gatgttggccggttggagt-gcgttacgccttggtgtggacgactttaacgcggttcgattggttaaaagggacatctgagggcactagtactttgtggcgagaggtgaaattcttagacccacaaaagactgactattgcgaaagcatttgccaagagtgttttcattaatcaagaacgaaggtcagaggatcgaagacgatcagataccgtcctagttttgacagcaaactatgccagcatagggtcggagcggtcgctcg----aacagcgagtcgtactactgcgcttacgggaaacct--agctttcgggctgctgggagaatatgctgcaaggctgaaatttaaagaaattgacggagaggcaccaccaggagtggagcctgcggcttaatttgactcaacacggggaaactcaccaggtccagacattggtaggattgacagac-tgg-tagatctttcatgattcggtgaatggtggtgcatgg-ccgttcttagttggtggagtgatctgtcaggtttattccggtaacgatcgagaccacggcctttagttggtggtggagttgtttgctccctagagggactattggtg-aaaaaccaggggaagcgtggcaataacaggtctgtgatgcccttcgatgtcctgggctgcacgcgcgctacaatggcagcagtagagag-tg-agctggcc--agagatggttggcgaaac-tgtaaatagctgtcgtgatagggattgagccttgtaattattgctcatgaaagaggaattcctcgtaagcacgagtcatcaacttgtgttgaatacgtctctgcctcttgtacacaccgcccgtcgctactaccgattgaattgtttttaaagctggctgga
>MT840092Ceratomyxa
-----------------------------------------------------------------------------------------------------------------------t--------acggggaatcagggttcgattccggagagggagcctgagaaacggctaccacatccaaggaaggcagcaggcgcgcaaattacccaatccaaacactgggaggtagtgacgagaaatactggggacgctcctagagaacgtcgtccggaatgaacgtaacataaaaaattcgatgaggatctactggagggcaagtctggtgccagcagccgcggtaattccagctccagtagtgtatatcaacattgttgcgcttaaaacgctcgtagttggattacaggactgcaaacatagtcgcatc-----gtgc-gatagtggtcgtagcatgcct--gttagcagcccagtctgttagcgggtagctcgacgcagtcctttttgcctgtccgggggctcctttatggagttgaacggacacgtggagtgtgccttgaataaagcatagtgctcaatgcaagcgtacgctcgtgtgtaatagcatggaacgaata-----tttttgaccggtcattgg-tctgtgtactttcgtgcatatgtcagtgactcggttcgatcggttaaaagggacatctgagggcactagtactttgtggcgagaggtgaaattcttagacccacaaaagactgactattgcgaaagcatttgccaagagtgttttcattaatcaagaacgaaggtcagaggatcgaagacgatcagataccgtcctagttttgacagaaaacaatgccagcatagggtcgaggcggtcactcg----gatagcgagttgcactaccgctcttaggggaaactt--agctttcgggctgctgggagaatatgctgcaaggctgaaatttaaagaaattgacggagaggcaccaccaggagtggagcctgcggcttaatttgactcaacacggggaaactcaccaggtccagacattggtaggattgacagat-tgg-tagatctttcatgattcggtgaatggtggtgcatgg-ccgttcttagttggtggagtgatctgtcaggtttattccggtaacgatcgagaccacggcctttagttggtggttaggtgcattatcttctagagggaccatcggtg-aaaagccggaggaagcgtggcaataacaggtctgtgatgcccttcgatgtcctgggctgcacgcgcgctacaatggcagcagtagagag-ca-ggctggcc--agagatggttggcaaagc-tgtaaatagctgtcgtgacagggattgagccttgtaattattgctcatgaaagaggaattcctcgtaagcacgagtcatcaacttgtgttgaatatgtctctgcctcttgtacacaccgcccgtcgctactaccgattgaattgtttctaaagctggctgga
>EU045332Cthalassomae
-------------------------------------------------------------------------------------------------------------------------------------ggatcacggttcgattccggagagggagcctgagaaacggctaccacatccaaggaaggcagcaggcgcgcaaattacccaatccaaacactgggaggtagtgacgagaaatactggggacgctcctagagaacgtcgtccggaatgaacgtaacataaaaaattcgatgaggatctactggagggcaagtctggtgccagcagccgcggtaattccagctccagtagtgtatatcaacattgttgcgcttaaaacgctcgtagttggattacaggactgcaaacacggtcgcatc-----gcgc-gagagtggtctcagcacgcct--atcgacagcccaacctgttggcaggtagctggacgcggtcctttttgcctgtccaggggctcctttatggcgtcaaatggacacgtggagtgtgccttgaataaagcatagtgctcaatgcaagcgtacgctcgtgtgtaatagcatggaacgaata-----tttttgaccggttgctgg-gcggtttaacta-------tcgtcagcaactaggttcgatcggttaaaagggacatctgagggcactagtactttgtggcgagaggtgaaattctgagacccataaaagactgactattgcgaaagcatttgccaagagtgttttcattaatcaagaacgaaggtcagaggatcgaagacgatcagataccgtcctagttttgacagaaaacaatgccagcatagggtcgcggcggtcacttgcc-ggatagcgagttgcactaccgctcttaggggaaactt--agctttcgggctgctgggagaatatgctgcaaggctgaaatttaaagaaattgacggagaggcaccaccaggagtggagcctgcggcttaatttgactcaacacggggaaactcaccaggtccagacattggtaggattgacagat-tgg-taggtctttcatgattcggtgaatggtggtgcatgg-ccgttcttagttggtggagtgatctgtcaggtttattccgataacgatcgagaccacggcctttagttggtggttagatgcggcgtcttcaagagggaccatcggtg-aaaagccggaggaagcgtggcaataacaggtctgtgatgcccttcgatgtcctgggctgcacgcgcgctacaatggcagcagtagagag-ca-ggctggcc--agagatggtcggcaaagc-tgtaaatagctgtcgtgacagggattgagccttgcaattattgctcatgaaagaggaattcctcgtaagcacgagtcatcaacttgtgttgaatacgtctctgcctcttgtacacaccgcccgtcgctactaccgattgaattgtttctaaagctggctgga
>FJ204253Crobertsthomsoni
------------------------------------------------------------------------------------------------------------------------gacgggta--cggggatcagggttcgattccggagagggagcctgagaaacggctaccacatccaaggaaggcagcaggcgcgcaaattacccaatccaaacactgggaggtagtgacgagaaatactggggacgctcctagagaacgtcgtccggaatgaacgtaacataaaaaattcgatgaggatctactggagggcaagtctggtgccagcagccgcggtaattccagctccagtagtgtatatcaacattgttgcgcttaaaacgctcgtagttggattacaggactgcaaacacggtcgcatt-----gcgc-gagagtggtcacagcacgcct--gtcgacagcccaacctgttggcaggtagctggacgcggtccttttttcctgtccaggggctcctttgtggcgtcaaatggacacgtggagtgtgccttgaataaagcatagtgctcaatgcaagcgtacgctcgtgtgtaatagcatggaacgaata-----tatttggccggtcgctgg-gcggtttaactg-------tcgtcagcgacttggttcgatcggttaaaagggacatctgagggcactagtactttgtggcgagaggtgaaattctgagacccataaaagactgactattgcgaaagcatttgccaagagtgttttcattaatcaagaacgaaggtcagaggatcgaagacgatcagataccgtcctagttttgacagaaaacaatgccagcatagggtcgcggcggtcactcgcc-ggatagcgagttgtactaccgctcttaggggaaactt--agctttcgggctgctgggagaatatgctgcaaggctgaaatttaaagaaattgacggagaagcaccaccaggagtggagcctgcggcttaatttgactcaacacggggaaactcaccaggtccagacattggtaggattgacagat-tgg-taggtctttcatgattcggtgaatggtggtgcatgg-ccgttcttagttggtggagtgatctgtcaggtttattccgataacgatcgagaccacggcctttagttggtggttagatgcggcgtcttcaagagggaccatcggtg-aaaagccggaggaagcgtggcaataacaggtctgtgatgcccttcgatgtcctgggctgcacgcgcgctacaatggcagcagtagagag-ca-ggctggcc--agagatggttggcaaagc-tgtaaatagctgtcgtgacagggattgagccttgcaattattgctcatgaaagaggaattcctcgtaagcacgagtcatcaacttgtgttgaatacgtctctgcctcttgtacacaccgcccgtcgctactaccgattgaattgtttccaaagctggctgga
>JX971424Ccyanosomae
-----------------------------------------------------------------------------------------------------------------------------------------------------------------------------------------------------ggcgcgcaaattacccaatccaaacactgggaggtagtgacgagaaatactggtggcgctcctagagagcgtcgtcctgaatgaacgtaatataaaaaattcgatgaggatctactggagggcaagtctggtgccagcagccgcggtaattccagctccagtagtgtatatcaacattgttgcgcttaaaacgctcgtagttggattacaggactgtaaacacggccctgcattg---ctg-ggaagtggtcgtagcaggcct--gctgttagtctggtctagccttaggtagctcgatgcagtcctttttgcctgtcctgaggcagctttgtgctgccagatggatgcgtggagtgtgccttgaataaagcatagtgctcaatgcaggcgtacgctcgtgtgtaatagcatggaacgaata-----tttttgaccggttactgg-tagttgttggttccggcagctgtgagtgacccggttcgattggttaaaagggacatctgagggcactagtactttgtggcgagaggtgaaattcttagacccacaaaagactgactattgcgaaagcatttgccaagagtgttttcattaatcaagaacgaaggtcagaggatcgaagacgatcagataccgtcctagttttgacagcaaacaatgccagcatagggtcgcgacggtcactcg----gtgagcgggttgaactattgctcttacgggaaactt--agctttcgggctgctgggagaatatgctgcaaggctgaaatttaaagaaattgacggagaggcaccaccaggagtggagcctgcggcttaatttgactcaacacggggaaactcaccaggtccagacattggtaggattgacagat-tgg-tagatctttcatgattcagtgaatggtggtgcatgg-ccgttcttagttggtggagtgatctgtcaggtttattccggtaacgatcgagatcacggcctttagttggtagtgaggttgggcgccttctagagggactatcggtg-aaaagccggcggaagcgtggcaataacaggtctgtgatgcccttcgatgtcctgggctgcacgcgcgctacaatggcagcagtagagag-t-tggctagcc--agaaatggttggcaaatc-tgaaaatggctgtcgtgatagggattgagccttgtaattattgctcatgaaagaggaattcctcgtaagcacgagtcatcagcttgtgttgaatacgtctctgcctcttgtacacaccgcccgtcgctactaccgattgaattgcttct-------------
>MG596500Csiganicola
cagcacatttattgactacaggtgaatctagataactgtgcctaccgcagcgctggcggtagttcgatcgaatttctgccctatcaactagttggtaaggtagtggcttaccaaggtagtaacaggtaacggggaatcagggttcgattccggagagggagcctgagaaacggctaccacatccaaggacggcagcaggcgcgcaaattacccaatccagacattgggaggtagtgacgagaaatactgggggcgctccaagtgagtgccatccggaatgaacgtaacacaaaaaattcgatgaggatctactggagggcaagtctggtgccagcagccgcggtaattccagctccagtagtgtatatcaacattgttgcgcttaaaacgctcgtagttggattacagagcttcaaacgcgctctctctcaag-gagtgtagtgcggtcgatgcaagccg--cctccccatctaaatgggtaggtggtagcacgacgaggctctttttgcctgtacgcctgcttctttatgacgcggggcagctgcgtggagtgtgccttgaataaagcatagtgctcaaagcaggcgaacgctcgtgtgtaatagcatggaacgaata------tattggccgtggttggc--tggtgcagtgttgctgtgtcatgtcactgcaggttcgatcggttaacagggacacctgagggcactagtactttgtggcgagaggtgaaattcttagacccacaaaagactgactactgcgaaagcatttgccaagagtgttttcattaatcaagaacgaaggtcagaggatcgaagacgatcagataccgtcctagttttgacagcaaactatgccagcatagggttggagcggtcgctgc----aacaagcagtcgaatcactgcgcttaagggaaacct--agctttcgggctgctgggagaatatgctgcaaggctgaaatttaaagaaattgacggagaggcaccaccaggagtggagcctgcggcttaatttgactcaacacggggaaactcaccaggtccagacattggtaggattgacagac-tgg-tagatctttcatgattcagtgaatggtggtgcatgg-ccgttcttagttggtggagtgatctgtcaggtctattccggtaacgagcgagaccacggcctttagttgctggctagacaaaca--------------------------------------------------------------------------cctgtgcaatgcaggtgct-----------------------------------------------------------------------------------------------------------------------------------------------------------------------------------------------------------------------
>JX971423Crueppellii
-----------------------------------------------------------------------------------------------------------------------------------------------------------------------------------------------------ggcgcgcaaattacccaatccaaacactgggaggtagtgacgagaaatattggtggcactcctagagagcgtcgacctgaatgaacgtaacataaaaaattcgatgaggatctactggagggcaagtctggtgccagcagccgcggtaattccagctccagtagtgtatatcaacattgttgcgcttaaaacgctcgtagttggattacaggactgcaacacagccctgcattgc---tgt-ggatgtggtcgtagcaagcca---ctgttagtctaatctaacagaaggtagctcgatgcagtcctttttgcctgtgctgaagtagctttgtgttgctagatggatacgtggagtgtgccttgaataaagcatagtgctcaatgcaggcgtacgctcgtgtgtaatagcatggaacgaata------ttttggccggttgctac-tagttg-tggttctgcaggttagtagtagttcggttcgatcggttaaaagggacatctgagggcactagtactttgtggcgagaggtgaaattcttagacccacaaaagactgactattgcgaaagcatttgccaagagtgttttcattaatcaagaacgaaggtcagaggatcgaagacgatcagataccgtcctagttttgacagcaaacaatgccagcatagggtcgcggcggtcacccg----atgagcgggttgaactagtgcttttaggggaaactt--agctttcgggctgctgggagaatatgctgcaaggctgaaatttaaagaaattgacggagaggcaccaccaggagtggagcctgcggcttaatttgactcaacacggggaaactcaccaggtccagacattggtaggattgacagat-tgg-taggtctttcatgattcagtgaatggtggtgcatgg-ccgttcttagttggtggagtgatctgtcaggtttattccggtaacgatcgagaccacggcctttagttggtagtgaggtgtggcgccttctagagggactatcggtg-aaaagccggcggaagcgtggcaataacaggtctgtgatgcccttcgatgtcctgggctgcacgcgcgctacaatggcagcagtagagag-t-tggctagct--agagatggttggcaaacc-tgaaaatggctgtcgtgatagggattgagccttgtaattattgctcatgaaagaggaattcctcgtaagcacgagtcatcagcttgtgttgaatacgtctctgcctcttgtacacaccgcccgtcgctactaccgattgaattgcttct-------------
>CkoieaeGU136392
---------------------------------------------------------------------------------------------------------------------------------------------------ttccggagagggagcctgagaaacggctaccacatccaaggaaggcagcaggcgcgcaaattacccaatccagacactgggaggtagtgacgagaaatactgggggcgctc--tatgagtgccatccggaatgaacgtaatacaaaacactcgatgaggacctactggagggcaagtctggtgccagcagccgcggtaattccagctccagtagtgtatatcaacattgttgcgcttaaaacgctcgtagttggattacaggacattgaacaggcgtcgccctc----tgc-gggcgggtctgtcgcgatccg---------------tacgggtccggtcggctcggcaatgtcctttatgcctgcacgggggagactttgtgtccacgcccagtcgcgtggagtgtgccttgaataaagcatagtgctcaaagcaggcgtacgctcgtgtgtaatagcatggaacgaata------tgttggccgggccgcgttacgcc----cgtgtgcgggtggacgccggccaggcacacccggttaacagggacacctgagggcactagtactttgtggcgagaggtgaaattcttagacccacaaaagactgactactgcgaaagcatttgccaagagtgttttcattaatcaagaacgaaggtcagaggatcgaagacgatcagataccgtcctagttttgacagcaaactatgccagcatagggttggggcggtcgttca----tgcgtgga--cgtaccactgcgcttaagggaaacct--agctttcgggctgctgggagaatatgctgcaaggctgaaatttaaagaaattgacggagaggcaccaccaggagtggagcctgcggcttaatttgactcaacacggggaaactcaccaggtccagacattggcaggattgacagac-tg--cggatctttcatgattcagtggatggtggtgcatgg-ccgttcttagttggtggagtgatctgtcaggtctattccggtaacgagcgagaccacggcctttagttctcgcgcctaaccgctgcggactagagggactacgggggcttaaccccggggaagcgtggcaataacaggtctgtgatgcccttcgatgtcctgggctgcacgcgcgctacaatggcagcaggagagag-t-ttgctggct--agagatggccggccaaac-tgctaatagctgtcgtgatagggattgggccttgcaattgttgcccatgaaagaggaattcctcgtaagcactagtcatcagctagtgttgaatacgtctctgcctcttgtacacaccgcccgtcgctactaccgattgaattgctcctaaagctggctgg-
>MK314469Ceratomyxa
gggcacatttattggctacaggtgaatctagataactgtgcctagcgtagtgccgacgctagttcgatcgaatttctgccctatcaactagttggtaaggtagtggcttaccaaggtagtaacgggtaacggggaatcagggttcgattccggagagggagcctgagaaacggctaccacatccaaggaaggcagcaggcgcgcaaattacccaatccagacattgggaggtagtgacgagaaatactgggggcgctc--tttgagtgccatccggaatgaacgtaacacaaaaaattcgatgaggatctactggagggcaagtctggtgccagcagccgcggtaattccagctccagtagtgtatatcaacattgttgcgcttggaacgctcgtagttggattgagggtgtttaaacaggcgtgggcctc-g--cgg-gtccgtgtctgttggacg-----gtcggcggtgaaa-----ttcaatcgaccaaggtcagaacccctttgcctgtccaggggtgtctttgtggcagtgtttaggcgcgtggagtgtgccttgaataaagcatagtgctcaaagcaggcgtacgctcgtgtgtaatagcatggaacgaata-----tcaatggccgggttgtgtggcgtgtcagtgcaactggcgcgaacgcagccggactctgccggttaacagggacatctgagggcactagtactttgtggcgagaggtgaaattctttgacccacaaaagactgactattgcgaaagcatttgccaagaatgttttcattaatcaagaacgaaggtcagaggatcgaagacgatcagataccgtcctagttttgacagcaaactatgccagcatagggtcagtgcggtcgcctgcc--tggggcaggtcgaaccacattgcttaagggaaacct--agctttcgggctgctgggagaatatgctgcaaggctgaaatttaaagaaattgacggagaggcaccaccaggagtggagcctgcggcttaatttgactcaacacggggaaactcaccaggtccagacattggcaggattgacagac-tgg-tagatctttcatgattcagtgaatggtggtgcatgg-ccgttcttagttggtggagtgatctgtcaggtctattccggtaacgagcgagaccacggcctttagttaacagtcgtccaatgatcgggctagagggactattggcgttcaagccaggggaagcgtggcaataacaggtctgtgatgcccttcgatgtcctgggctgcacgcgcgctacaatggcagcagcagagag-t--gactggcc--agagatggtcggtaaaac-tgtaaatagctgtcgtgatcgggattgagccttgtaatttttgctcatgaaagaggaattcctcgtaagcgctggtcatcagccagtgttgaatacgtctctgcctcttgtacacaccgcccgtcgctactaccgattgaattgtttccaaagctggttgga
>ChooperiEU729692
-----------------------------------------------------------------------------------------------------------------------------------------------------------agggagcctgagaaacggctaccacatccaaggaaggcagcaggcgcgcaaattacccaatccagacattgggaggtagtgacgagaaatactgggggcgctc--tttgagtgccatccggaatgaacgtaacataaaaaattcgatgaggatctactggagggcaagtctggtgccagcagccgcggtaattccagctccagtagtgtatatcaacattgttgcgcttggaacgctcgtagttggattgagggtgtttaaacaggcataggtcctcg--cgg-acccttgtctgtgcaaga-----ttggttggttcgt-----ctgccaattgtgcg-tcggaacccctttgcctgtccgtgcttgtcttcatgacgggattcaggcgcgtggagtgtgccttgaataaagcatagtgctcaaagcaggcgtacgctcgtgtgttatagcatggaacgaata-----ttaatggccgggttgtacggcgtgtcggtgcagccgatgcgagtatagccggactctgccgattaacagggacatctgagggcactagtactttgtggcgagaggtgaaattctttgacccacaaaagactgactactgcgaaagcatttgccaagaatgttttcattaatcaagaacgaaggtcagaggatcgaagacgatcagataccgtcctagttttgacagcaaactatgccagcatagggtcagggcggtcgcctgcc--tggggcaggtcgaaccacgttgcttaagggaaacct--agctttcgggctgctgggagaatatgctgcaaggctgaaatttaaagaaattgacggagaggcaccaccaggagtggagcctgcggcttaatttgactcaacacggggaaactcaccaggtccagacattggcaggattgacagac-tgg-tagatctttcatgattcagtgaatggtggtgcatgg-ccgttcttagttggtggagtgatctgtcacgtctattccggtaacgagcgagaccacggcctttagttaacagtcgttcatggccccgactagagggactattggcgttcaagccaggggaagcgtggcaataacaggtctgtgatgcccttcgatgtcctgggctgcacgcgcgctacaatggcagcagcagagag-t--gactggcc--agagatggtcggtgaaac-tgtaaatagctgtcgtgatcgggattgagccttgtaatttttgctcatgaaagaggaattcctcgtaagcgctggtcatcagccagtgttgaatacgtctctgcctcttgtacacaccgcccgtcgctactaccgattgaattgtttccaaagctggttgga
>MT840080Ceratomyxa
-------------------------------------------------------------------------------------------------------------------------------------------gggttcgattccggagagggagcctgagaaacggctaccacatccaaggaaggcagcaggcgcgcaaattacccaatccagacattgggaggtagtgacgagaaatactgggggcgctc--tatgagtgccatccggaatgaacgtaacacaaaaaattcgatgaggatctactggagggcaagtctggtgccagcagccgcggtaattccagctccagtagtgtatatcaacattgttgcgcttggaacgctcgtagttggattgagggtgtttaaacaggcgtggctctt----cgg-agccgtgtctgcactgcag----ctggtcggttcag-----tcagtggtggtgcg-tctgaacccctttgcctgtccggggtcgccttcatgtcgatgtccaggtgcgtggagtgtgccttgaataaagcatagtgctcaaagcaggcgtacgctcgtgtgttatagcatggaacgaata-----tcaatggccgggctgctttgcgtgtcggtgcagctggcgcgaaagcagccggactctgccggttaacagggacatctgagggcactagtactttgtggcgagaggtgaaattctttgacccacaaaagactgactattgcgaaagcatttgccaagaatgttttcattaatcaagaacgaaggtcagaggatcgaagacgatcagataccgtcctagttttgacagcaaactatgccagcatagggtcagtgcggtcgcctgcc--tggggcaggtcgaaccacgttgcttaagggaaacct--agctttcgggctgctgggagaatatgctgcaaggctgaaatttaaagaaattgacggagaggcaccaccaggagtggagcctgcggcttaatttgactcaacacggggaaactcaccaggtccagacattggcaggattgacagac-tgg-tagatctttcatgattcagtgaatggtggtgcatgg-ccgttcttagttggtggagtgatctgtcaggtctattccggtaacgagcgagaccacggcctttagttaacggttgtcctatacctaggctagagggactattggcgttcaagccaggggaagcgtggcaataacaggtctgtgatgcccttcgatgtcctgggctgcacgcgcgctacaatggcagcagcagagag-c--aactggcc--agagatggtcggtgaaac-tgtaaatggctgtcgtgatcgggattgagccttgtaatttttgctcatgaaagaggaattcctcgtaagcgctggtcatcagccagtgttgaatacgtctctgcctcttgtacacaccgcccgtcgctactaccgattgaattgtttccaaagctggttgga
>EU729697Cbrayi
-----------------------------------------------------------------------------------------------------------------------------------------------------------agggagcctgagaaacggctaccacatccaaggaaggcagcaggcgcgcaaattacccaatccagacattgggaggtagtgacgagaaatactgggggcgctc--atcgagtgccatccggaatgaacgtaacacaaaaaattcgatgaggatctactggagggcaagtctggtgccagcagccgcggtaattccagctccagtagtgtatatcaacattgttgcgcttggaacgctcgtagttggattacagggttctaaacggtgtacacctta----agg-gtgtatgtcggtgcagatcca--gttgaccggtgaactgggagattggtagcgcactggaaccctttttgcctgttcgtggttgtcttgatggcagcgtgcagaagcgtggagtgtgccttgaataaagcatagtgctcaaagcaggcgtacgctcgtgtgtaatagcatggaacgaata----gagtttggccggggcagcgtatgcatcggcattgtcggtgtggcgttgtccggactctgccggttaacagggacatctgagggcactagtactttgtggcgagaggtgaaattcttagacccacaaaagactgactattgcgaaagcatttgccaagaatgttttcattaatcaagaacgaaggtcagaggatcgaagacgatcagataccgtcctagttttgacagcaaactatgccagcatagggttagggcggtcgcctgcctgaagggccggtcgaaccaccttgcttaggggaaacct--agctttcgggctgctgggagaatatgctgcaaggctgaaatttaaagaaattgacggagaggcaccaccaggagtggagcctgcggcttaatttgactcaacacggggaaactcaccaggtccagacattggtaggattgacagac-tgg-tagatctttcatgattcagtgaatggtggtgcatgg-ccgttcttagttggtggagtgatctgtcaggtctattccggtaacgagcgagaccacggcctttagtttacgccggccaacacatgtggctagagggactattggcgtttaagccaggggaagcgtggcaataacaggtctgtgatgcccttcgatgtcctgggctgcacgcgcgctacaatggcagcagtagagag-tg-gactggcc--agagatggtcggtgaaac-tgcaaatggctgtcgtgatagggattgagccttgtaatttttgctcatgaaagaggaattcctcgtaagcactagtcatcagctagtgttgaatacgtctctgcctcttgtacacaccgcccgtcgctactaccgattgaattgtttccaaagctggttgga
>Cchoerodonae
--------------------------------------------------------------------------------------------------------------------------------------------ggttcgattccggagagggagcctgagaaacggctaccacatccaaggaaggcagcaggcgcgcaaattacccaatccagacattgggaggtagtgacgagaaatactgggggcgctc--aatgagtgccatccggaatgaacgtaacacaaaaaattcgatgaggatctactggagggcaagtctggtgccagcagccgcggtaattccagctccagtagtgtatatcaacattgttgcgcttaaaacgctcgtagttggattacagggctcaaaagagtgatgttcgca----aga-gcagtgactcgtggtcgggtg--------------------agaaattggctgaccgccgagcccttttgcctgtgcgtattgatctttatggtcgctg-cagtagcgtggagtgtgccttgaataaagcatggtgctcaaagcaggcgtacgctcgtgtgtaatagcatggaacgaata-----tgaatgatcgggccggtgtatgtggtggtgagccagtgcaatgccgggcgcgactcccgcgattaaaagggacaactgagggcactagtattttgtggcgagaggtgaaattcttagacccacaaaggactgactactgcgaaagcatttgccaagattgctttcattgatcaggagctaaggtcagaggatcgaagacgatcagataccgtcctagttttgacagcaaactatgccagcatagggttggggcggtcgttca-gggaaaaccttgacgaaccatctcgcttaagggaaacca--agctttcgggctgctgggagaatatgctgcaaggctgaaatttaaagaaattgacggagaggcaccaccaggagtggagcctgcggcttaatttgactcaacacggggaacctcaccaggtccagacattggcaggattgacagac-tgg-tagatctttcatgattcagtggatggtggtgcatgg-ccgttcttagttggtggagtgatctgtcaggtctattccggtaacgagcgagaccacggcctttagtttgttgtt---------ctggcctagagggactattggtgttgaaaccaggggaagcgtggcaataacaggtctgtgatgcccttcgatgtcctgggctgcacgcgcgctacaatggcagcagcaaatag-tgcgactagcc--agagatggtcggtcaaac-tgtaaatagctgtcgtgatagggattgggccttgcaattgttgcccatgaaagaggaattcctcgtaagcgccggtcatcagccggtgttgaatacgtctctgcctcttgtacacaccgcccgtcgctactaccgattgaattgcttctaaagctggctgga
>CheinigeraeFJ204249
----------------------------------------------------------------------------------------------------------------------------------------------------------------gcctgagaaacggctaccacatccaaggaaggcagcaggcgcgcaaattacccaatccagacattgggaggtagtgacgagaaatactgggggcgctc--aatgagtgccatccggaatgaacgtaatataaaaaattcgatgaggatctactggagggcaagtctggtgccagcagccgcggtaattccagctccagtagtgtatatcaacattgttgcgcttaaaacgctcgtagttggattacagggctctcaagggccagccttata----cag-gggttggtccgtgggcacctt-----------------------aaagaggtgtccgccgagtccttttgcctgtgcgcgtctgcctttgtggtaaccg-cagtagcgtggagtgtgccttgaataaagcatagtgctcaaagcaggcgtacgctcgtgtgtaatagcatggaacgaata------atttggccggctcatgc---gggtgtgtattgcatgcctggatggagcgcgactcttgtggttaacagggacatctgagggcactagtattttgcggcgagaggtgaaattcttagacccgcaaaggactgactactgcgaaagcatttgccaagaatgttttcattaatcaagaacgaaggtcagaggatcgaagacgatcagataccgtcctagttttgacagcaaactatgccagcgtagggttggggcggtcgaccgcaggtaaactgcggcgtaccatctcgcttaggggaaacct--agctttcgggctgctgggagaatatgctgcaaggctgaaatttaaagaaattgacggagaggcaccaccaggagtggagcctgcggcttaatttgactcaacacggggaacctcaccaggtccagacattggcaggattgacagac-tga-gagatctttcatgattcagtggatggtggtgcatgg-ccgttcttagttggtggagtgatctgtcaggtctattccggtaacgagcgagaccacggcctttagtttgcctgcactc-----ccagactagagggactattgatgtcgaaatcaggggaagcgtggcaataacaggtctgtgatgcccttcgatgtcctgggctgcacgcgcgctacaatggcagcagcagagag-tgcggctggcc--agagatggccggccaaac-tgtaaatagctgtcgtgatagggattgggccttgcaattgttgcccatgaaagaggaattcctcgtaagcgccggtcatcagccggtgttgaatacgtctctgcctcttgtacacaccgcccgtcgctactaccgattgaattgcttctaaagctggttgga
>EU729693Cgleesoni
-----------------------------------------------------------------------------------------------------------------------------------------------------------agggagcctgagaaacggctaccacatccaaggaaggcagcaggcgcgcaaattacccaatccaaacactgggaggtagtgacgagaaatattggggacgctcctagagagcgccatccggaatgaacgtaactcaaacaattcgatgaggatctactggagggcaagtctggtgccagcagccgcggtaattccagctccagtagtgtatatcaacattgttgcgcttaaaacgctcgtagttggattacaggactataaacactatcgcattgg----tgc-gtaggtggccgtagcatgccc--tgtcaaatggcctccggttggcgggaagcgtggcgtagtcctttttgcctgtccgtaagctcctttgcggtgctgagcggaaacgtggagtgtgccttgaataaagcatagtgctcaatgcaagcgtacgctcgtgtgtaatagcatggaacgaata-----tgtatgtccggtcgtcgagccgttgtcatgttgtgcagctgccggcgactaggttcgatcggttaaaagggacatctgagggcactagtactttgtggcgagaggtgaaattcttagacccacaaaagactgactattgcgaaagcatttgccaagagtgttttcattaatcaagaacgaaggtcagaggatcgaagacgatcagataccgtcctagttttgacagaaaacgatgccagcatagggtcgcagcggccgctcg----gttagcgagtcgtgctactgctcttaggggaaacta--agctttcgggctgctgggagaatatgctgcaaggctgaaatttaaagaaattgacggagaggcaccaccaggagtggagcctgcggcttaatttgactcaacacggggaaactcaccaggtccagacattggtaggattgacagat-tgg-tagattctttatgattcgatgaa-ggtggtgcatgg-ccgtttttagttggtggagtgatttgtcaggtttattccggtaacgattgagaccccggcctttagttggtggttggactgtgagtctgcaagagggaccatcggtg-aaaagccggaggaagcgtggcaataacaggtctgtgatgcccttcgatgtcctgggctgcacgcgcgctacaatggcagcagtagagag-t--agctggcc--agagatggatggcgaaac-tgtaaatagctgtcgtgacagggattgagccttgtaattgttgctcatgaaagaggaattcctcgtaagcacgagtcatcaacttgtgttgaatatgtctctgcctcttgtacacaccgcccgtcgctactaccgattgaattgtttctaaagctggctgga
>CeratomyxabartholomewaeGU136391
---------------------------------------------------------------------------------------------------------------------------------------------------ttccggagagggagcctgagaaacggctaccacatccaaggaaggcagcaggcgcgcaaattacccaatccagacattgggaggtagtgacgagaaatactgggggcgcccctagtgggtgccatccggaatgaacgtaacacaaaaaattcgatgaggatctactggagggcaagtctggtgccagcagccgcggtaattccagctccagtagtgtatatcaacattgttgcgcttaaaacgctcgtagttggattacagggcgcctaacggactgctcaatg----agc-aggttcggtcgcagcatactgccgcagcagccaaaatttgtagggggagctggcgatggcgccctttttgcctgccttgtggtggctttgtgctgccggcaaagcgcgtggagtgtgccttgaataaaacatggtgctcaatgcaggcgtacgctcgagtgtaatagcatggaacgaatagttgtctgttgactgcgaccggttgtgctgcaaagtgcagtcggcgcggaaaacgcgactcactcgattaaaagggacatttgagggcactagtactttgtggcgagaggtgaaattcttagacccacaaaagactgactattgcgaaagcatttgccaagaatgttttcattaatcaagaacgaaggtcagaggatcgaagacgatcagataccgtcctagttttgacagcaaactatgccagcgtagggtcagagcggccactcg----taggtcgagacgcgccactttgcttaggggaaacct--agctttcgggctgctgggagaatatgctgcaaggctgaaatttaaagaaattgacggagaggcaccaccaggagtggagcctgcggcttaatttgactcaacacggggaaactcaccaggtccagacattggtaggattgacagac-tgg-tagatctttcatgattcagtgaatggtggtgcatgg-ccgttcttagttggtggagtgatctgtcaggtctattccggtaacgagcgagaccacgacctttagttggagcga---------ggcgactagagggactattggtg-aaaagccagcggaagcgtggcaataacaggtctgtgatgcccttcgatgtcctgggctgcacgcgcgctacaatggcagcagtagagag-t--tgctggcc--tgagagggttggcgaaac-tgtaaatggctgtcgtgatagggattgagccttgtaattattgctcatgaaagaggaattcctcgtaagcacgagtcatcagcttgtgttgaatatgtctctgcctcttgtacacaccgcccgtcgctactaccgattgaattgtgtctaaagctggttgga
>CeratomyxaDQ333432
gggcacatttattggctacaggtgaatctagataactgtgcctaccgtaaagtcgacggtatttcgatcgaatttctgccctatcaactagttggtaaggtagtggcttaccaaggtagtaacgggtaacggggaatcagggttcgattccggagagggagcctgagaaacggctaccacatccaaggaaggcagcaggcgcgcaaattacccaatccagacattgggaggtagtgacgagaaatactgggggcgctc--aatgagtgccatccggaatgaacgtaacataaagcattcgatgaggatctactggagggcaagtctggtgccagcagccgcggtaattccagctccagtagtgtatatcaacattgttgcgcttggaacgctcgtagttggattgcagggttccgaacagttggtcacaaat-------gtggctgattgttgtgtgc-------------------------cttcgggtg--cattgggactctttgcccggctgaattggcctttgtggtc-ggttctgtgttgtggagtgtgccttgaataaagcatggtgctcaaagcaggcgtacgctcgtgtgtaatagcatggaacgaata----gttattgactgggtcgcagaatgtagtcctgtcggggttgcagctgtggccaggctcacctggttaaaagggacatttgagggcactagtactttgtggcgagaggtgaaattctttgacccacaaaagactgactattgcgaaagcatttgccaagaatgttttcattaatcaagaacgaaggtcagaggatcgaagacgatcagataccgtcctagttttgacagcaaactatgccagcatagaataagtttaatctcctt-----gaaaaaggcagaatttgattttttaagggaaacct--agctttcgggctgctgggagaatatgctgcaaggctgaaatttaaagaaattgacggagaggcaccaccaggagtggagcctgcggcttaatttgactcaacacggggaaactcaccaggtccagacatgtgtaggattgacgggt-ta--tagatctttcatgattatgtgattggtggtgcatgg-ccgttcttagttggtggagtgatctgtcaggtctattccggtaacgagcgagaccgcggtccttattttagctggctttactttgttatataaggagactattggtgtttaaaccaggggaagcgtggcaataacaggtctgtgatgccctttgatgtcctgggctgcacgcgcgctacaatggcagcagtagagag-t--ggctggcc--agagatggttggcgaatc-tgtgaatagctgtcgtgatggggattgagccttgtaattgttgctcatgaaagaggaattcctcgtaagcactagtcatcagctagtgttgaatacgtctctgcctcttgtacacaccgcccgtcgcta---------------------------------
>CnolaniEU729698
-----------------------------------------------------------------------------------------------------------------------------------------------------------agggagcctgagaaacggctaccacatccaaggaaggcagcaggcgcgcaaattacccaatccagacattgggaggtagtgacgagaaatactgggggcgctc--aatgagtgccatccggaatgaacgtaacataaagcattcgatgaggatctactggagggcaagtctggtgccagcagccgcggtaattccagctccagtagtgtatatcaacattgttgcgcttggaacgctcgtagttggattgcagggttccgaacaggcggtcacaaat-------gtggctggttgttgtgtgc-------------------------cttcgggtgcacattgggactctttgcccggctgaattggcctttgtggtc-ggttccgtgttgtggagtgtgccttgaataaagcatggtgctcaaagcaggcgtacgctcgtgtgtaatagcatggaacgaata----gttattgactgggtcgcagtatgtggttctgtcagggttgcagctgtggccgggctcacctggttaaaagggacatttgagggcactagtactttgtggcgagaggtgaaattctttgacccacaaaagactgactattgcgaaagcatttgccaagaatgttttcattaatcaagaacgaaggtcagaggatcgaagacgatcagataccgtcctagttttgacagcaaactatgccagcatagaataagtttaatctcctt-----gtaaaaggcagaatttgattttttaagggaaacct--agctttcgggctgctgggagaatatgctgcaaggctgaaatttaaagaaattgacggagaggcaccaccaggagtggagcctgcggcttaatttgactcaacacggggaaactcaccaggtccagacatgtgtaggattgacgggt-ta--tagatctttcatgattatgtgattggtggtgcatgg-ccgttcttagttggtggagtgatctgtcaggtctattccggtaacgagcgagaccgcggtccttattttagctggtttc-tta-attgtataaggagactattggtgtttaaaccaggggaagcgtggcaataacaggtctgtgatgccctttgatgtcctgggctgcacgcgcgctacaatggcagcagtagagag-t--ggctggcc--agagatggttggcgaatc-tgtgaatagctgtcgtgatggggattgagccttgtaattgttgctcatgaaagaggaattcctcgtaagcactagtcatcagctagtgttgaatacgtctctgcctcttgtacacaccgcccgtcgctactaccgattgaattgcgtccagagcttgtttga
>CcutmoreiEU729691
-----------------------------------------------------------------------------------------------------------------------------------------------------------agggagcctgagaaacggctaccacatccaaggaaggcagcaggcgcgcaaattacccaatccagacattgggaggtagtgacgagaaatactgggggcgctc--aatgagtgccatccggaatgaacgtaacataaagcattcgatgaggatctactggagggcaagtctggtgccagcagccgcggtaattccagctccagtagtgtatatcaacattgttgcgcttggaacgctcgtagttggattgcagggttccgaacagccggtcacaaat-------gtgtctggttgttgtgtgc-------------------------ctttgggtgcacattgggactctttgcccggctggatgaatctttgtggtt-tgtccgaaactgtggagtgtgccttgaataaagcatggtgctcaaagcaggcgtacgctcgtgtgtaatagcatggaacgaata----gttattgactggattgcagtgtgtagctctgtcggggttgcagctgtggtcaagctcacctggttaaaagggacatttgagggcactagtactttgtggcgagaggtgaaattctttgacccacaaaagactgactattgcgaaagcatttgccaagaatgttttcattaatcaagaacgaaggtcagaggatcgaagacgatcagataccgtcctagttttgacagcaaactatgccagcatagaataagtttaatctcctt-----gtaaaaggcagaatttgattttttaagggaaacct--agctttcgggctgctgggagaatatgctgcaaggctgaaatttaaagaaattgacggagaggcaccaccaggagtggagcctgcggcttaatttgactcaacacggggaaactcaccaggtccagacatgtgtaggattgacgggt-ta--tagatctttcatgattatgtgattggtggtgcatgg-ccgttcttagttggtggagtgatctgtcaggtctattccggtaacgagcgagaccgcggtccttattttagctggtttcactt-gtggtataaggagactattggtgtttaaaccaggggaagcgtggcaataacaggtctgtgatgccctttgatgtcctgggctgcacgcgcgctacaatggcagcagtagagag-t--ggctggcc--agagatggttggcgaatc-tgtgaatagctgtcgtgatggggattgagccttgtaattgttgctcatgaaagaggaattcctcgtaagcactagtcatcagctagtgttgaatacgtctctgcctcttgtacacaccgcccgtcgctactaccgattgaattgcgtccagagcttgtttga
>CyokoyamaiEU729696
-----------------------------------------------------------------------------------------------------------------------------------------------------------agggagcctgagaaacggctaccacatccaaggaaggcagcaggcgcgcaaattacccaatccagacattgggaggtagtgacgagaaatactgggggcgctc--aatgagtgccatccggaatgaacgtaacataaagcattcgatgaggatctactggagggcaagtctggtgccagcagccgcggtaattccagctccagtagtgtatatcaacattgttgcgcttggaacgctcgtagttggattgcagggttccgaacaggcggtcacaagt-------gtggctggttgttgtgtgt-------------------------cttttggcgcacattgggactctttgcccggctgggtcagcctttatggtt-ggttcgaaactgtggagtgtgccttgaataaagcatggtgctcaaagcaggcgtacgctcgtgtgtaatagcatggaacgaata----gttattgactggggtgcggtgtgtgtggctgtcagtcatgcagctgcgcccgtgctcatctggttaaaagggacatttgagggcactagtactttgtggcgagaggtgaaattctttgacccacaaaagactgactactgcgaaagcatttgccaagaatgttttcattaatcaagaacgaaggtcagaggatcgaagacgatcagataccgtcctagttttgacagcaaactatgccagcatagaataagtttaatctcctt-----gtaaaaggcagaatttgattttttaagggaaacct--agctttcgggctgctgggagaatatgctgcaaggctgaaatttaaagaaattgacggagaggcaccaccaggagtggagcctgcggcttaatttgattcaacacggggaaactcaccaggtccagacatgtgtaggattgacgggt-ta--tagatctttcatgattatgtgattggtggtgcatgg-ccgttcttagttggtggagtgatctgtcaggtctattccggtaacgagcgagaccgcggtccttattttagtgtgtctgatcgtggtctataaggagactattggtgtttaaaccaggggaagcgtggcaataacaggtctgtgatgccctttgatgtcctgggctgcacgcgcgctacaatggcagcagtagagag-t--ggctggcc--agagatggttggcgaatc-tgtgaatagctgtcgtgatggggattgagccttgtaattgttgctcatgaaagaggaattcctcgtaagcactagtcatcagctagtgttgaatacgtctctgcctcttgtacacaccgcccgtcgctactaccgattgaattgcgtccagagcttgtttga
>MF540151Ceratomyxa
cggttcatttattagcc-caggtgaatctaaataactgtgattatcgcaaagttggcgatagtttgattgaatttctgccctatcatctagttggtaaggtagtggcttaccaaggaagtgacgggtaacggggaatcagggttcgattccggagagggagccttagaaacagctaccacatccaaggaaggcagcaggcgcgcaaattacccaatccagacactgggaggtagtgacgagaaatactgggggtgccccaagtgggtaccatccggaatgaacgtaacacaaaaaattcgatgaggatctactggagggcaagtctggtgccagcagccgcggtaattccagctccagtagtgtatatcaacattgttgcgcttaaaacgctcgtagttggattacagagtgtcaaacacgacccttttat---taaggaattgtggtcttcgtgggcctgt-------------acggc---cttgatagtagatgacgctctttttgctcacttgacggcaactttatggggtcggccaaacgtatggagtgtgccttgaataaaacatggtgctcaaagcaggcgaaagctcgagtgtaatagcatggaacgaataatagatctacagccac---------------------------ttggtggttggatggttcatttggttaaaagggacatctgagggcactagtactttgtggcgagaggtgaaatttttagacccacaaacgactaactactgcgaaggcatttgccaagaatgttttcattaatcaagaacgaaggtcagaggatcgaagacgatcagataccgtcctagttttgacagaaaactatgccagcataggctgagggcgaccaccct----tacccagggaagagtcacctttcttaagggaaactt--agctttcgggctgctgggagaatatgctgcaaggctgaaatttaaagaaattgacggagaggcaccaccaggagtggagcttgcggcttaatttgactcaacacggggaacctcaccaggtccagacattgggaggattgacagac-tgg-tagatctttcatgattcagtgattggtggtgcatgg-ccgttcttagttggtggagtgatctgtcaggtctattccggtaacgagcgagaccacggccttttcagttacagcattgtctatacaatctagagggacagccggtg-aaaagccggaggaagcgtggcaataacaggtctgtgatgcccttcgatgtcctgggctgcacgcgtgctacaatggcaacagtagagag-a--tgctacctcgagaga-ggtcggcaaacc-tgctaatagttgtcgtgatagggattgagccttgcaattattgctcatgaaataggaattcctcgtaagcacgagtcatcagcttgtgttgaatacgtctctgcctcttgtacacaccgcccgtcgctactaccgattgaattgcttccaaagctggccgga
>JX869943Cfilamentosi
-------------------------------------------------------------------------------------------------------------------------acgggtaacgggg-atcagggttcgattccggagagggagccttagaaacagctaccacatccaaggaaggcagcaggcgcgcaaattacccaatccagacactgggaggtagtgacgagaaatactgggggtgccccaagtgggtaccatccggaatgaacgtaacacaaaaaattcgatgaggatctactggagggcaagtctggtgccagcagccgcggtaattccagctccagtagtgtatatcaacattgttgcgcttaaaacgctcgtagttggattacagagtgtcaaacacgacccttttat---aaaggatttgtggtcttcgcgggcctgt-------------acggc---cttgatagtagatgacgctctttttgcttacttggcggcaactttatggggtcggccaaacgtatggagtgtgccttgaataaaacatggtgctcaaagcaggcgaaagctcgagtgtaatagcatggaacgaataatagatctacagccgct--------------------------tttgtggttggatggttcatttggttaaaagggacatctgagggcactagtactttgtggcgagaggtgaaatttttagacccacaaacgactaactactgcgaaggcatttgccaagaatgttttcattaatcaagaacgaaggtcagaggatcgaagacgatcagataccgtcctagttttgacagaaaactatgccagcataggctgagggcgaccaccct----tacccagggaagagtcacctttcttaagggaaactt--agctttcgggctgctgggagaatatgctgcaaggctgaaatttaaagaaattgacggagaggcaccaccaggagtggagcttgcggcttaatttgactcaacacggggaacctcaccaggtccagacattgggaggattgacagac-tgg-tagatctttcatgattcagtgattggtggtgcatgg-ccgttcttagttggtggagtgatctgtcaggtctattccggtaacgagcgagaccacgtccttttcagttacagcgttgtgcattcaatctagagggacagccggtg-aaaagccggaggaagcgtggcaataacaggtctgtgatgcccttcgatgtcctgggctgcacgcgtgctacaatggcaacagtagagag-a--tgctacctcgagaga-ggtcggcgaacc-tgctaatagttgtcgtgatagggattgagccttgcaattgttgctcatgaaataggaattcctcgtaagcacgagtcatcagcttgtgttgaatacgtctctgcctcttgtacacaccgcccgtcgctactaccgattgaattgcttccaaagctggccgg-
>JX869942Ccretensis
--------------------------------------------------------------------------------------------------------------ctacaggagttacgggt-acggggaatcagggttcgattccggagagggagccttagaaacagctaccacatccaaggaaggcagcaggcgcgcaaattacccaatccagacactgggaggtagtgacgagaaatactggggatgcaccaagtgtgtatcatccggaatgaacgtaacacaaaaaattcgatgaggatctactggagggcaagtctggtgccagcagccgcggtaattccagctccagtagtgtatatcaacattgttgcgcttaaaacgctcgtagttggattacagagtgtcgaacacgctgtctatta----tggcggttgtggtattgtcgagctggt-------------acggt---tcaaacgatatatgacgctctttttgcttgcttggtggtagctttatggtgccgaccaaacgcatggagtgtgccttgaataaaacatggtgctcaaagcaggcgtaagctcgagtgtaatagcatggaacgaataaaagatctt-ggccggt--------------------------atatccggttgatggttcatttggttaaaagggacatctgagggcactagtactctgtggcgagaggtggaattcttagacccacagacgactaactactgcgaaggcatttgccaagaatgttttcattaatcaagaacgaaggttagaggatcgaagacgatcagataccgtcctagttttaacagaaaactatgccagcataggctgagggcgaccatcct----tacccaggaacgagtcacctttcttaggggaaacct--agctttcgggctgctgggagaatatgctgcaaggctgaaatttaaagaaattgacggagaggcaccaccaggagtggagcttgcggcttaatttgactcaacacggggaaactcaccaggtccagacattgggaggattgacagac-tga-tagatctttcatgattcagtgattggtggtgcatgg-ccgttcttagttggtggagtgatctgtcaggtctattccggtaacgagcgagaccacggccttttgagttacagcccggca---ttggtctagagggacagccggtg-aaaagccggaggaagcgtggcaataacaggtctgtgatgccctttgatgtcctgggctgcacgcgtgctacaatggcaacagtagagag-a--tgctacctcgagagagggttggcgaacc-tgctaatggttgtcgtgattgggattgagccttgcaattattgctcatgaaataggaattcctcgtaagcacgagtcatcagcttgtgttgaatacgtctctgcctcttgtacacaccgcccgtcgctactaccgattgaattgcttctaaagctggccgga
>KM273023Carcuata
---------------------------------------------------------------------------------------ctagttggtagggtagtggcttaccaaggagttaacgggtaacggggaatcagggttcgattccggagagggagccttagaaacagctaccacatccaaggaaggcagcaggcgcgcaaattacccaatccagacactgggaggtagtgacgagaaatactggggatgcaccaagtgtgtatcatccggaatgaacgtaacacaaaaaattcgatgaggatctactggagggcaagtctggtgccagcagccgcggtaattccagctccagtagtgtatatcaacattgttgcgcttaaaacgctcgtagttggattacagagtgtcgaacacgctgtctattatggatggcggttgtggtattgtcgagttggt-------------acggc---tcaaatgatatatgacgctctttttgcttgcttggtggtagctttatggtgccgaccaaacgcatggagtgtgccttgaataaaacatggtgctcaaagcaggcgtaagctcgagtgtaatagcatggaacgagtaaaagatctacagccggt--------------------------ttttccggttgatggttcatttggttaaaagggacatctgagggcactagtactctgtggcgagaggtggaattcttagacccacagacgactaactactgcgaaggcatttgccaagaatgttttcattaatcaagaacgaaggttagaggatcgaagacgatcagataccgtcctagttttaacagaaaactatgccagcataggctgagggcgaccatcct----tacccaggaacgagtcacctttcttaagggaaacct--agctttcgggctgctgggagaatatgctgcaaggctgaaatttaaagaaattgacggagaggcaccaccaggagcggagcttgcggcttaatttgactcaacacggggaaactcaccaggtccagacattgggaggattgacagac-tga-tagatctttcatgattcagtgattggtggtgcatgg-ccgttcttagttggtggagtgatctgtcaggtctattccggtaacgagcgagaccacggccttttcagttacagcccagcctttttgctctagagggacagccggtg-aaaagccggaggaagcgtggcaataacaggtctgtgatgccctttgatgtcctgggctgcacgcgtgctacaatggcaacagtagagag-a--tgctacctcgggagagggttggcaaacc-tgctaatagttgtcgtgattgggattgagccttgcaattattgctcatgaaataggaattcctcgtaagcacgagtcatcagcttgtgttgaatacgtctctgcctcttgtac-------------------------------------------------
>CmilleriFJ204251
----------------------------------------------------------------------------------------------------------------------------------------tcagggttcgattccggagagggagcctgagaaacggctaccacatccaaggaaggcagcaggcgcgcaaattacccaatccagatactgggaggtagtgacgagaaatactggggccgctc--tatgagtggcgtccggaatgaacgtaacataaaacattcgatgaggatctactggagggcaagtctggtgccagcagccgcggtaattccagctccagtagtgtatatcaacattgttgcgcttaaaacgctcgtagttggattacagagctcaaaaggccggcccaatatat--cag-ggctgtgctggcctcgact----attgcagacaaaa-----tgcagtgtcgtggttgtgtagctcttttgcccgtacttagaagtctttgtggct-cgtctagtagcgtggggtgtgccttgaataaagcatagtgctcaaagcaagcgtacgctcgtgtgtaatagcatggaacgaata-----aatttgaccggggcttgt-acgggacggcatgtcgacctaacaagtgccatgactcatatggttaacagggtcacctga-ggcactagtactttgtggcgagaggtgaaattcttagacccacaaaagactgactaatgcgaaagcatttgccaagagtgttttcattaatcaagaacgaaggtcagaggatcgaagacgatcagataccgtcctagttttgacagcaaacgatgccggcatag-tttggggcagtcgtactcggcgaatccggggcgcactacctcgcttaagggaaacct--agctttcgggctgctgggagaatatgctgcaaggctgaaatttaaagaaattgacggagaggcaccaccaggagtggagcctgcggcttaatttgactcaacacggggaaactcaccaggtccagacattggtaggattgacagat---g-gtaatctttcatgattcagtggatggtggtgcatgg-ccgttcttagttggtggagtgatctgtcaggtctattccggtaacgagcgagacc-cggcccttagtttgtgggtgcaatttcagaagtctagggggactattgacg-aaaagtcaggggaagcgtggcaataacaggtctgtgatgcccttcgatgtcctgggctgcacgcgcgctacaatggcagcagcagaaag-t--gactggcc--agagatggtacggtcaaa-ctcgaatagctgtcgtgatagggattgggccttgcaattgttgcccatgaaagaggaattcctcgtaagcactggtcatcagccagtgttgaatacgtctctgcctcttgtacacaccgcccgtcgctactaccgattgaattgcttccagagctggctggg
>CwhippsiEU729694
-----------------------------------------------------------------------------------------------------------------------------------------------------------agggagcctgagaaacggctaccacatccaaggaaggcagcaggcgcgcaaattacccaatccagacattgggaggtagtgacgagaaatactgggggctctcc--tcgagtgccatccggaatg-acgtaacacaaaaaattcgatgaggatctactggagggcaagtctggtgccagcagccgcggtaattccagctccagtagtgtatatcaacattgttgcgcttggaacgctcgtagttggattaagagcctaaacgctggatcccaattg----aca-tacggcgggcgtaccaatcag--cagacgacctaataccggaatggtggaatggcctggggctttttgtgcccgatcggggcggcctttgtggctgtgtctggaggcgtggag-gtgccttgaataaagcatagtgctcaaagcaggcgtacgctcgtgtgtaatagcatggaacgaataga--ggttgtggccggggcgttgcaggca-------tggagggtagtgcgcgcccagactctggcggttaacagggacatatgatggcactagtactttgtggcgagaggtgaaattcgtagacccgcaaaagactaactattgcgaaagcatttgccaagaatgttttcattaatcaagaacgaaggtcagaggatcgaagacgatcagataccgtcctagttttgacagcaaactatgccagcatagggtcagggcgggagcctgta-aagtttcaggtgaaaccaccttgcttaggggaaacct--agctttcgggctgctgggagaatatgctgcaaggctgaaatttaaagaaattgacggagaggcaccaccaggagtggagcctgcggcttaatttgactcaacacggggaaactcaccaggtccagacattggcaggattgacagac-tgg-tggatctttcatgattcagtgaatggtggtgcatgg-ccgttcttagttggtggagtgatctgtcaggtttattccggtaacgaggagagtcacggcgtcctcttggttgaatgggtacc-gccgaatagagggactattggcgttcaagccaggggaagcgtggcaataacaggtctgtgatgccctttgatgtcctgggctgcacgcgcgctacaatggcagcagtagagag-tgtaactggcc--agagatggtcggtaaagc-tgaaaatggctgtcgtgatagggattgagccttgtaattgttgctcatgaaagaggaattcctcgtaagcactagtcatcagctagtgttgaatacgtctctgcctcttgtacacaccgcccgtcgctactaccgattgaattg------------------
>CfalcatusEU440361
---------------------------------------------------------------------------------------------------------------------------------------------------ttccggagagggagcctgagaaacggctaccacatccaaggaaggcagcaggcgcgcaaattacccaatccagacattgggaggtagtgacgagaaatactggggatgttctatcagaatgtcacccgggatgaacgtagcataaaacattcgatgaggatctactgaggggcaagtctggtgccagcagccgcggtaattccagctccagtagtgtatatcaacattgttgcgtttaaaacgctcgtagttggattacagggtgtcgaatggcccgcgct-------aaatagccgggtcagtagcgaat----attgtgtgtgcgagttggtcgttgtttgctgaatgacgcctttt-tgcccgcccggcacttactttgtgaaagtgtcgaggagcgtggagtgtgccttgaataaagcatagtgctcaaagcaggcgtacgctcgtgtgtaatagcatggaacagata-----------gccggcctaaag--ggtggttgagtgaaagcagcggcagccacc-ttgtctcgtggttaaaagggacatttgagggcattggtactttgtggcgagaggtgaaattcttagacccacaaaagaccgactggtgcgaaagcgtttgtcaagaatgttttcattaatcaagaacgaaggtcagaggttcgaagacgatcagataccgtcctagttttgacagcaaacgatgctagcacagcatcagcccgtccgccct-----tggttgggacgagataggtttgtgccgggaaacctcaagctttcgagttacggggagagtatgcttcaaggcgggaatttaaagaaattgacggagaggcaccaccaggagtggagcctgcggcttaatttgactcaacacggggaaactcaccaggtccagacattggcaggattgacaggc-tgg-tagacctttcatgattcgatggatggtggtgcatgg-ccgttcttagttggtggagtgatctgtcaggtctattccggtaacgagcgagaccgcggtcagtagtttcagtcg---------tgggtctactgggacaactggactctaagccaggggaagcgcggcaataacaggtctgtgatgcccttcgatgtcctgggctgcacgcgcgctacaatggcagcagaagaggg-t--agctgatt--agagatgattggctaaac-tgtgaatagctgtcgtgatggggattgtgccttggaattattgcacatgaaagaggaattcctcgtaagcactggtcatcagccagtgttgaatacgtctctgcctcttgtacacaccgcccgtcgctactaccgattgaatatcatttagagctggctgg-
>CsewelliEU440362
---------------------------------------------------------------------------------------------------------------------------------------------------ttccggagagggagcctgagaaacggctaccacatccaaggaaggcagcaggcgcgcaaattacccaatccagacattgggaggtagtgacgagaaatactggggatgttctataagaatgtcacccgggatgaacgtagcataaaacattcgatgaggatctactggagggcaagtctggtgccagcagccgcggtaattccagctccagtagtgtatatcaacattgttgcgtttaatacgctcgtagttggattacagggtgtcgaatggctcgcgct-------tattagccgggtcagtagcgggt----agtgcat------gctgtgtgcggctggttgaatgacgcctttt-tgcccgcccggcatttactttatggaagtgtc-agacgcgtggagtgtgccttgaataaagcatagtgctcaaagcaggcgtacgctcgtgtgtaatagcatggaacagata-----------gccggccttaac---------------ggacaactttggttgtt-ttgtctcgtggttaaaagggacatttgagggcattggtactttgtggcgagaggtgaaattcttagacccacaaaagaccgactggtgcgaaagcgtttgtcaagaatgttttcattaatcaagaacgaaggtcagaggttcgaagacgatcagataccgtcctagttttgacagcaaacgatgctagcacagcatcagcccgtccgccct-----tggttgggatgagataggtttgtgccgggaaacctcaagctttcgagttacggggagagtatgcttcaaggcgggaatttaaagaaattgacggagaggcaccaccaggagtggagcctgcggcttaatttgactcaacacggggaaactcaccaggtccagacattggcaggattgacaggc-tgg-tagacctttcatgattcgatggatggtggtgcatgg-ccgttcttagttggtggagtgatctgtcaggtctattccggtaacgagcgagaccgcggtcagtagtttcagtag---------tccggctactgggacaactggactctaagccaggggaagcgcggcaataacaggtctgtgatgcccttcgatgtcctgggctgcacgcgcgctacaatggcagcagaagaggg-t--agctggtc--agagatggctggctaaac-tgtgaatagctgtcgtgatggggattgtgcctggtaattattgcacatgaaagaggaattcctcgtaagcactggtcatcagccagtgttgaatacgtctctgcctcttgtacacaccgcccgtcgctactaccgattgaatatcatttagagctggctgg-
>ClunulaEU440378
---------------------------------------------------------------------------------------------------------------------------------------------------ttccggagagggagcctgagaaacggctaccacatccaaggaaggcagcaggcgcgcaaattacccaatccagacattgggaggtagtgacgagaaatactggggatgttctattggaatgtcacccgggatgaacgtagcataaaacattcgatgaggatctactggagggcaagtctggtgccagcagccgcggtaattccagctccagtagtgtatatcaacattgttgcgtttaaaacgctcgtagttggattacagggtgtcgaatggctcgcgct-------tgttagccgggtcagtggggag-----attgagg------atgaa---aggatcgccgaatgacgccttttttgcccgcccgacatttgcttgatggaggtgtc-agacgcgcggagtgtgccttgaataaagcatagtgctcaaagcaggcgtacgctcgtgtgtaatagcatggaacagata-----------gtcgatcttaag--aacatc-----tgatgaaaattgtgttgtt-ttgtctcgtggttaaaagggacatttgagggcattggtactttgtggcgagaggtgaaattcttagacccacaaaagactgactggtgcgaaagcgtttgtcaagaatgttttcattaatcaagaacgaaggtcagagtttcgaagacgatcagataccgtcctagttttgacagcaaacgatgctagcacagagtcagctcgtccgccct-----tggttgggacgtgataggttcttgccgggaaacctaaagctttcgagttacggggagagtatgcttcaaggcgggaatttaaagaaattgacggagaggcaccaccaggagtggagcctgcggcttaatttgactcaacacggggaaactcaccaggtccagacattggtaggattgacaggc-tgg-tagacctttcatgattcgatggatggtggtgcatgg-ccgttcttagttggtggagtgatctgtcaggtctattccggtaacgagcgagaccgcggtcagtagtttcggatg---------attcactactgggacaactggactttaagccaggggaagcgcggcaataacaggtctgtgatgcccttcgatgtcctgggctgcacgcgcgctacaatggcagcagaagaggg-t--ggctgatc--agagatggttggctaaac-tgtgaatggctgtcgtgattgggattgtgccttgaaattattgcacatgaaagaggaattcctcgtaagcactggtcatcagccagtgttgaatacgtctctgcctcttgtacacaccgcccgtcgctactaccgattgaatatcatttagagctggctgg-
>CburiAB530264
ggtgtcatttattggcaataggtgaatctagataact-tggagaccgtagtgttgacggtgtttcgaatgaatttctgccctatcaactagttggtaaggtagtggcttaccaaggtagtaacgggtaacggggaatcagggttcgattccggagagggagcctgagaaacggctaccacatccaaggaaggcagcaggcgcgcaaattacccaatccagacattgggaggtagtgacgagaaatactggggatgttctattagaatgtcactcgggatgaacgtagcataaaacattcgatgaggatctactggagggcaagtctggtgccagcagccgcggtaattccagctccagtagtgtatatcaacattgttgcgtttaaaacgctcgtagttggattacagggtgtcaaatctgtgttgctaaaat-atagccacagtgccagttgtgct-----gtgtttt------tttcccag-tatgacgttggtgacgccttttttgcctgctcactgtcaactttatgggggctgt-agacgcgtggagtgtgccttgaataaagcatagtgctcaaagcaggcgtacgctcgtgtgtaatagcatggaacagata-----------gcagacttgcagtcggctgtcttggcaggttaacgcctgtaactaaggggttccgattaaaagggacatttgagggcattggtactttgtggcgagaggtgaaattcttagacccacaaaagactgactggtgcgaaagcgtttgtcaagaatgttttcattaatcaagaacgaaggtcagaggttcgaagacgatcagataccgtcctagttttgacagcaaacgatgctagcacagggccaggctatccacctt-----taaaaaggaagagacggctttctgccgggaaacctcaagctttcgagttacggggagagtatgcttcaaggcgggaatttaaagaaattgacggagaggcaccaccaggagtggagcctgcggcttaatttgactcaacacggggaaactcaccaggtccagacattggcaggattgacaggc-tga-tagacctttcatgattcggtggatggtggtgcatgg-ccgttcttagttggtggagtgatctgtcaggtctattccggtaacgagcgagaccgcggtcagtagtttgctatttacatttcggtt-gctactgggactactggactctaagccaggggaagcgcggcaataacaggtctgtgatgcccttcgatgtcctgggctgcacgcgcgctacaatggcagcagtagagag-t--agatgggt--agagatgcccgtctaacc-tgtaaatagctgtcgtgatagggattgtgccttggaattattgcacatgaaagaggaattcctcgtaagcacgggtcatcagcccgtgttgaatacgtctctgcctcttgtacacaccgcccgtcgctactaccgattgaatatcatctagagctggctgga
>CoxycheilinaeEU045334
-----------------------------------------------------------------------------------------------------------------------------------ggggatgagggttcgattccggagagggagcctgagagacggctaccacatctaaggagggcagcaggcgcgcaaattacccaatccacagagtgggaggtagtgacgagacatacagggggtgccccaagagggcgccatccggaatgaacgcaatgtaaagcggtcgatgaggacctactggagggcaagtctggtgccagcagccgcggtaattccagctccagtagtgtatatcaacattgttgcgcttaaaacgctcgcagttggattgggggcgccgagtcggtggcc---------acaacagtggtggccgtagcacctaa--at-------tgggattct---gggctggatgaaaggagctcgggcggccacgcacggcgccgccccgtgacgcaggcggcgaacgtggagcgggccttgaatgaaacatggtgctcaaagcaggcgcaagctggagtgtgatagcatggaacgagta----gcagccgcccgcc---------------------------------------------acgcggtcgcagggacacgggagggcactgggactttgtggcgagaggtgaaatttggagacccacaaacgaccaactagtgcgaaggcatttgtcaagagtgttttcattgatcaggaacgaaggttggagaatcgaagacgatcagataccgtcctagtttcgacagaaaactatgccagccaagggcgagcgcgaccaccct----gaccaggggaagagtcatgttccttaggggaaacctgtagctttggggctgctgggagaatatgctgcaaggctgaaatttaaagaaattgacggagaggcaccaccaggagtggagcttgcggcttaatttgactcaacacggggaaactgaccaggtccagacgctgggaggattgacagag-tgg-tggatctttcatgattcggtgattggtggtgcatgg-ccgttcttagttggtggagtgatctgtcaggtcgattccggtaacgagcgagaccggggcgtgcggttccggctcgccagcttggttggatgcacggacggccggcg-agaagccggaggaagcgcggcaataacaggtctgtgatgcccttggatgtcctgggctgcacgcgtgctacaatggcaacagtagagag-tgtggctggct--cgagagagccggccaagc-tgccaatggttgtcgtgatggggattgagccttgcaattgttgctcatgaaagaggaattcctcgtaagcacgagtcaccagcttgtgttgaataggtctctgcctcttgtacacaccgcccgtcgctactaccaactgagttgtctccagagcgggcggga
>CeratomyxadehoopiMG238437
---------------------------------------------------------------------------------------cttgttggtagggtagtggcctaccaaagtggtaacgggtaacggggaatcagggtttgatcccggagagggagccttagaaacggctaccacgtccaaggaaggcagcaggcgcgcaaattacccactctagatactgggaggtagtgacgagaaataacgggggtgccc--taagggcgccgtctgtaatgaacgaaacacaaaagcgtcggtgaggacctactggagggcaagtctggtgccagcagccgcggtaattccagctccagtagtgtatatcaacattgttgcgcttaaaacgctcgtagttgggttgcgaccgcacgccgccgt------------gcga-gacggcggtac---------------------------------aagctgactaacaaggaggctgtgggatggtgcggtccgcgtttgataggc-ggcctccaaccgcaaagtgtgccttgaataaagcatgatgctaaaagtgagcctgtgctggagtgtaatagcatggaacgacga----gtgaccaagggtggcccgc-----------------------------------------tggccgagaggaaagtttgcgggcactcgtactttggggcgagaggtgaaattctgagacccccaaaagacggcctactgcgaaggcatttgccaaagatgtttccgttgatcaagaacgaaggtcagaggatcgaagacgatcagataccgtcctagttttgacagaaaactctgccggcgtaggtgggcggcgaccactcg------acaggagacgagtcaccgcacttgggggaaacct-gagccttcgggctgctgggagaatatgctgctaggctgaaatttaaagaaattgacggagaggcaccaccaggagtggagcttgcggcttaaattgactcaacacggggaaactcaccgggtccagacattgggaggattgacagag-tgg-tggatctttcatgattcggtggatggtggtgcatgg-ccgttcttagttggtggagtgatttgtcaggtttattccggtaacgagcgagaccgcggtctctacttgtcggtcgttttgttt-----ctagagagacaaccggtg-ccaagccgggggaggcgcggcaataacaggtctgtgatgccctgcgatgtcctgggctgcacgcgtgctacaatggcgggcgaagaggg-c--ggctggcc--cgggg-ggtcggcgaagc--gcgaatgcccgccgcgatggggactgagccttgcaattgttgctcacgaaagaggaattcctcgtaggcgcaggtcacgagcctgcgtcgaatacgtctctgcctcttgtac-------------------------------------------------
>CsynaphobranchiKM273026
---------------------------------------------------------------------------------------cttgttggtaaggtagtggcttaccaaggttttgacgggtaacggggaatcagggttcgattccggagagggagcctgagaaacggctaccacatccaaggaaggcagcaggcgcgtaaattacccaatccagacattgggaggtagtgacgagaaataccggagcaggtctttatgatttgctatcggaatgaacgtaatttaataaattcgatgaggaaccactggagggcaagtctggtgccagcagccgcggtaattccagctccagtagtgtatatcaaaattgttgcggttaaaacgctcgtagttgaattacaagggccgcggtcgccggtcaaagaattttcacggacgtggtcgtgagaagtgt-----------------------tctgccgacgccgcggcgcttttttgg--gaccgcgcatggcttcatggac-tgcgtgggaacgcggagtgtgccttgaataaagcatactgctcaaagcaggcgtacgctcgaatgttacagcatggaacgaata----ag--taggcttgg-------------------------------------------tcca-gattaagaggggcatttgagggcattagtactctgcggcgagaggtgaaattcttagacccgcagaagactgactatcgcgaaggcatttgtcaagaatgttttcattaatcaaggacgaaggtcagaagttcgaagacgatcagataccgtcctagttttgacagaaaacgatgctaccacggggttagtccgat-------------------actaatcaggtttcctccgagaaatctcaagcctttgagctccggggggtgtacgccgcaaggctgagacttaaagaaattgacggaaaggcaccaccaggagtggagcctgcggcttaatttgactcaacacggggaaactcaccaggtccagacattgataggattgacagac-taa-gcgatctttcatgatccagtgaatggtggtgcatgg-ccgttcttagttggtggagtgatctgtcaggtctattccggtaacgagcgagaccacgatctctattttattagggttgcttc-ggaacatagagagactatcggacttaaagccgggggaagcgtggcaataacaggtctgtgatgcccttcgatgtcctgggctgcacgcgcgctacaatggcagtgacaaagagattttgcttccc--tgaaaagggcgacaaaacttgtaaatcactgtcatgattgggattgagccttgaaattattgctcatgaaagaggaattcctagtaagtgcgggtcaccaactcgtgctg-atacgtctctgcctcttgtac-------------------------------------------------
>CeratomyxaDQ377699
gggtgcatttattagactgcggtgaatctaaataactgcgcatatcgtagtgccgacgatagttcgatcgaatttctgccctatcaacttgttggtaaggtagtggcttaccaaggttttgacgggtaacggggaatcagggttcgattccggagagggagcctgagaaacggctaccacatccaaggaaggcagcaggcgcgtaaattacccaatccagacattgggaggtagtgacgagaaataccggagcaggtc--tatgatttgctatcggaatgaacgtaatttaataaattcgatgaggatccactggagggcaagtctggtgccagcagccgcggtaattccagctccagtagtgtatatcaaaattgttgcagttaaaacgctcgtagttggattacaagagttgcagttactgatct-----------------------aaagaattct-----------------------tctgtcggtgctgcggctcttttttgc--gatcgctcggcactttatgggt-cgagttgaaacgtggagtgtgccttgaataaagcatagtgctcaacgcaggcgtacgctcgaatgttatagcatggaacgaata----aa--tagacttgt------------------------------------------gtcca-gattaaaaggggcacttgagggcattagtactctgcggcgagaggtgaaattcttagacccgcagaagactgactattgcgaaggcatttgtcaagaatgttttcattaatcaagaacgaaggtcagaggttcgaagacgatcagataccgtcctagttttgacagaaaacgatgctaccacgggatcagttcgga-------------------actatctaggtttcccccgagaaatctaaagcctttgagctctggggggtgtacgtcgcaaggctgaaacttaacgaaattgacggagaggcaccaccaggagtggagcctgcggcttaatttgactcaacacggggaaactcaccaggtccagacattgataggattgacagac-tga-ctgatctttcatgatccagtgaatggtggtgcatgg-ccgttcttagttggtggagtgatctgtcaggtttattccggtaacgagcgagaccacgatctctattttattaaagttacacacgtagtatagagagactatcggattcaaagccgggggaagcgtggcaataacaggtctgtgatgcccttcgatgtcctgggctgcacgcgcgctacaatggcagtgacaaagag-ctctgttgccc--tgaatagggtgactaaacttgtaaatcactgtcatgattgggattgagccttgaaattattgctcatgaaagaggaattcctcgtaagtacgagtcaccaactcgtgctgattacgtctctgcctcttgtacacaccgcccgtcgctaataccgattgagtgtaaatcagagatagcagga
>PindecorusDQ377712
gggtgcatttgttagactgcggtgaatctagataactgcgcatatcgtagagccgacgatagttcgatcgaatttctgccctatcaacttgttggtaaggtagtggcttaccaaggttttgacgggtaacggggaattagggttcgattccggagagggagcctgagaaacggctaccacatccaaggaaggcagcaggcgcgtaaattacccaatccagacattgggaggtagtgacgagaaataccggggcaggtc--tatgatttgctatcggaatgaacgtaatttaataaattcgatgaggatc-actggagggcaagtctggtgccagcagccgcggtaattccagctccagtagtgtatatcaaaattgttgcggttaaaacgctcgtagttg-attacaagagctgcagttttcgggc------------------------taagaattct-----------------------tctaccggcgctgcggctcttttttgc--gatcgtgcagcactttatgagt-tgtgcaggaacgcggagtgtgccttgaataaagcatagtgctcaaagcaggcgtacgctcgtatgttatagcatggaacgaata----aa--tagaccgag--------------------------------------------tcc-gattaagaggggcatttgagggcattagtactctgcggcgagaggtgaaattcttagacccgcagaagactgactattgcgaaggcatttgtcaagagtgttttcattaatcaagaacgaaggtcagaggttcgaagacgatcagataccgtcctagttttgacagaaaacgatgctaccacgggattagtccgat-------------------gctaatcaggtttcctccgagaaatctcaagcgtttgagctccggggggtgtacgtcgcaaggctgaaacttaaagaaattgacggaaaggcaccaccaggagtggagcctgcggcttaatttgactcaacacggggaaactcaccaggtccagacattgataggattgacagac-tga-gtgatctttcatgatacagtgaatggtggtgcatgg-ccgttcttagttggtggagtgatctgtcaggtctattccggtaacgagcgagaccacgatctctattttattaaagttgcaacagtagcatagagagactatcggattcaaagccgggggaagcgtggcaataacaggtctgtgatgcccttcgatgtcctgggctgcacgcgcgctacaatggcagtgacgaagagatttcgttgccc--tgagaagggtgactaaacttgtaaatcactgtcatgattgggattgagccttgaaactattgctcatgaaggaggaattcctagtaagtacgagtcaccaactcgtgctgattacgtctctgccttttgtacacaccgcccgtcgctattacagattgggtgcatttcagaaatggcagga
>CmelanopteriJF911817
--------------------------------------------------------------------------------------------------------------------------------------------ggttcgattccggagagggagcctgagaaacggctaccacatccaaggaaggcagcaggcgcgcaaattacccaatccagacattgggaggtagtgacgagaaataccgaagtggatc--tatgatgcgctatcggaatgaacgtaatctaataatttcgatgagtatctactggagggcaagtctggtgccagcagccgcggtaattccagctccagtagtgtatatcaaaattgttgcggttaaaacgctcgtagttggattacgggggtctcgattgtcgcgtc-----------------------taaga----------------------------ggcgtgataaggtaggtcctcttgtgc--gattgtagtggactttatgtttgtgtgcaaaagcgcggagcgtgccttgaataaagcatagtgctcaaagcaggcgtacgctcgagtgtgatagcatggaacgaata----ga--taaaccttg------------------------------------------gttta-gattaaaagggacacttgagggcattagtactttgtggcgagaggtgaaattctttgacccacaaaagactgactattgcgaaagcatttgccaagaatgttttcattaatcaagaacgaaagtcagaggttcgaagacgatcagataccgtcctagttttgacagcaaacgatgctaccacgggatcagtccgga-------------------acgatccaggtttcccccgggaaacctcaagggttctagttccggggggagtatgtcgcaaggctgaaacttaaaggaattgacggaagggcaccaccaggagtggagcctgcggcttaatttgactcaacacgggaaaactcaccaggtccagacattgaaaggattgacagac-tga-gagatctttcatgatacagtgaatggtggtgcatgg-ccgttcttagttggtggagtgatctgtcaggtctattccggtaacgagcgagaccacgatctttatttgattgatgcactgtcagtttgatagagagactaccggaggtaaagccgggggaagcgtggcaataacaggtctgtgatgcccttcgatgtcctgggctgcacgcgcgctacaatggcagtgacaaagag-tt-ccctgctc--tgagaagagtgggaaatcttgtaaatcgctgtcgtaattgggattgagccttgtaattattgctcatgaaagaggaattcctcgtaagcgtgagtcactagctcatgttgaatacgtctctgccctttgtacacaccgcccgtcgctactaccga-tgaatgtcgcttcgagaggatagga
>CinformisJF911816
-------------------------------------------------------------------------------------------------------------------------------------ggatcagggttcgattccggagagggagcctgagaaacggctaccacatccaaggaaggcagcaggcgcgcaaattacccaatccagacattgggaggtagtgacgagaaatacctgagtggatc--aatgatgcgctacaggaatgaacgtaatctaataatttcgatgagtatctactggagggcaagtctggtgccagcagccgcggtaattccagctccagtagtgtatatcaaaattgttgcggttaaaacgctcgtagttggattacgggggcctcgattggtacatc-----------------------tcaga----------------------------ggtgtatcaaggtagaccctcttctgc--gatcgtggcggactttatgtttgcatgcaggaacgcggagcgtgccttgaataaagcatagtgctcaaagcaggcgtacgctcgagtgtgatagcatggaacgaata----ga--taaacctcg------------------------------------------gttta-gattaaaagggacacttgagggcattagtactttgtggcgagaggtgaaattctttgacccacaaaagactgactattgcgaaagcatttgccaagaatgttttcattaatcaagaacgaaagtcagaggttcgaagacgatcagataccgtcctagttttgacagcaaacgatgctaccacgggatcagtccgga-------------------acgatccaggtttcccccgggaaacctcaagggttctagttccggggggagtatgtcgcaaggctgaaacttaaaggaattgacggaagggcaccaccaggagtggagcctgcggcttaatttgactcaacacgggaaaactcaccaggtccagacattgaaaggattgacagac-tga-gagatctttcatgatacagtgaatggtggtgcatgg-ccgttcttagttggtggagtgatctgtcaggtctattccggtaacgagcgagaccacgatctctatttgattgatgcac--ttggtttgatagagagactaccggaggtaaagccgggggaagcgtggcaataacaggtctgtgatgcccttcgatgtcctgggctgcacgcgcgctacaatggcagtgacaaagag-tt-ccctgctc--tgagaggagtgggaaatcttgtaaatcgctgtcgtaattgggattgagccttgtaattattgctcatgaaagaggaattcctcgtaagcgtgagtcactagctcatgttgaatacgtctctgccctttgtacacaccgcccgtcgctactaccga-tgaatgtagcttcgagaaggtagga
>CcarcharhiniJF911816
-------------------------------------------------------------------------------------------------------------------------------------ggatcagggttcgattccggagagggagcctgagaaacggctaccacatccaaggaaggcagcaggcgcgcaaattacccaatccagacattgggaggtagtgacgagaaatacctgagtggatc--aatgatgcgctacaggaatgaacgtaatctaataatttcgatgagtatctactggagggcaagtctggtgccagcagccgcggtaattccagctccagtagtgtatatcaaaattgttgcggttaaaacgctcgtagttggattacgggggcctcgattggtacatc-----------------------tcaga----------------------------ggtgtatcaaggtagaccctcttctgc--gatcgtggcggactttatgtttgcatgcaggaacgcggagcgtgccttgaataaagcatagtgctcaaagcaggcgtacgctcgagtgtgatagcatggaacgaata----ga--taaacctcg------------------------------------------gttta-gattaaaagggacacttgagggcattagtactttgtggcgagaggtgaaattctttgacccacaaaagactgactattgcgaaagcatttgccaagaatgttttcattaatcaagaacgaaagtcagaggttcgaagacgatcagataccgtcctagttttgacagcaaacgatgctaccacgggatcagtccgga-------------------acgatccaggtttcccccgggaaacctcaagggttctagttccggggggagtatgtcgcaaggctgaaacttaaaggaattgacggaagggcaccaccaggagtggagcctgcggcttaatttgactcaacacgggaaaactcaccaggtccagacattgaaaggattgacagac-tga-gagatctttcatgatacagtgaatggtggtgcatgg-ccgttcttagttggtggagtgatctgtcaggtctattccggtaacgagcgagaccacgatctctatttgattgatgcac--ttggtttgatagagagactaccggaggtaaagccgggggaagcgtggcaataacaggtctgtgatgcccttcgatgtcctgggctgcacgcgcgctacaatggcagtgacaaagag-tt-ccctgctc--tgagaggagtgggaaatcttgtaaatcgctgtcgtaattgggattgagccttgtaattattgctcatgaaagaggaattcctcgtaagcgtgagtcactagctcatgttgaatacgtctctgccctttgtacacaccgcccgtcgctactaccga-tgaatgtagcttcgagaaggtagga
>CnegaprioniJF911818
----------------------------------------------------------------------------------------------------------------------------------------------ttcgattccggagagggagcctgagaaacggctaccacatccaaggaaggcagcaggcgcgcaaattacccaatccagacattgggaggtagtgacgagaaataccggagtggatca-tttgatgcgctatcggaatgaacgtaatctaaaaatttcgatgagtatctactggagggcaagtctggtgccagcagccgcggtaattccagctccagtagtgtatatcaaaattgttgcggttaaaacgctcgtagttggattacggaggcttcaattggtgaac------------------------ttgta----------------------------ggtgcatcaaggaaagtcttcttctgc--gatcgtggcggactttatggctgcatgcgggaacgcggagcgtgccttgaataaagcatagtgctcaaagcaggcgtacgctcgagtgtaatagcatggaacgaata----ga--taaacctcg------------------------------------------gttta-gattaaaagggacacttgagggcattagtactttgtggcgagaggtgaaattctttgacccacaaaagactgactattgcgaaagcatttgccaagaatgttttcattaatcaagaacgaaagtcagaggttcgaagacgatcagataccgtcctagttttgacagcaaacgatgctaccacgggatcagtccgga-------------------acgatccaggtttcccccgggaaacctaaagggttctagttccggggggagtatgtcgcaaggctgaaacttaaaggaattgacggaagggcaccaccaggagtggagcctgcggcttaatttgactcaacacggggcaactcaccaggtccagacattgaaaggattgacagac-tga-tagatctttcatgatacagtgattggtggtgcatgg-ccgttcttagttggtggagtgatctgtcaggtctattccggtaacgagcgagaccacgatctctatttgattaatgtgctgtccgtctgatagagagactaccggaggtaaagccgggggaagcgtggcaataacaggtctgtgatgcccttcgatgtcctgggctgcacgcgcgctacaatggcagcaacaaagagctt-cccttgtc--tgaaaagaatgggaaaccttgtaaattgctgtcgtaattgggattgagccttgtaattattgctcatgaaagaggaattcctcgtaagcgtgagtcaccagctcatgttgaatacgtctctgccctttgtacacaccgcccgtcgctactaccga-tgaatgtcgcttcgaaaaagtagga
>MbulaniKM273030
agtggcatttattagccataggtgaatctagataactgtgcatatcgtaacgccagcgatagttcgattgaatttctgccctatcattttgttggtaaggtagtggcttaccaagaagttgacgggtaacggggaatcagggttcgattccggagagggagcctgagaaacggctaccacatccaaggaaggcagcaggcgcgcaaattacccaatccagacattgggaggtagtgacgagaaataccgatgcatgtctaatggatatgcaatcggaatgaacgtgatatagaatctccgttgaggatctattggagggcaagtctggtgccagcagccgcggtaattccagctccaatagtgtatatcaaaattgttgcggttaaaacgctcgtagttggattacaagcgtattgtatgataaatatgcg-------------------ttaaaagta------------------------tatttaattatataagacgttttgtgc--gtgtaatgtatacttaatgaatacattaacatttgcggagcgtgccttgaataaagcacagtgctcaaagcaggcgtacgctcgaatgtaatagcatggaacgaata----aaagctaactatg------------------------------------------atttaagattaaaagggatatttgagggcattagtactcgatagcgagaggtgaaattctgtgacctatcgaagactgactattgcgaaagcatttgccaagaatgttttcattaatcaagaacgaaagttaaaggttcgaagacgatcagataccgtcctagttttaacttcaaacgttgccaacacggaatcagttcgaa-----------------agacatttcaagttttccccgggaaaccttaagttttcgggttcctggggtagtatgtcgcaaggctgaaacttaaagaaattgacggaggggcaccaccaggagtggagcctgcggcttaatttgactcaacacgggacaactcaccaggtccagacattgaaaggattgacagac-tga-tagatctttcatgatacagtgattggtggtgcatgg-ccgttcttagttggtggagtgatctgtcaggtttattccggtaacgagcgagaccacgatctctatttaataaggttatagttaaaaaaatagagagaccgcgagat-aaaaactcgaggaagcgtggcaataacaggtctgtgatgcccttcgatgtcctgggctgcacgcgcgctacaatggcagcaacaaagag-tttacctgatt--tgaaaagattgggaaatcttgtaaattgctgtcttgattgggattgagccttgtaattattgctcatgaaagaggaattcctcgtaagcgcaagtcactaacttgtgttgattacgtctctgccccttgtacacaccgcccgtcgctactaccgattgaatccagtttcgagaagatggaa
>KM273028Cleatherjacketi
agtggcatttattagtaatagatgaatctagataactatgtataccgtcaatatgaaggtagttcgatcgagtttctgccctatcatgttgtttgtaagttaagggcttacaaagcagataacgggtaacggagaatcagggttcgattccggagagggagcctgagaaacggctaccacatccaaggaaggcagcaggcgcgcaaattacccaatcctgacatagggaggtagtgacgagaaatatcgaaccgatg---aattcatcggtaccgaaatatacttgatttaaaaaatcttgt----tttaattggagggcaagtctggtgccagcagccgcggtaattccagctccaatagtgtacatcaaaattgttgcacttaaaacgctcgtagttggattgtaccctttaagattgtatgag---------------------------------------------------------taatcaacaatgttggagggaaattgc--gactggtgtgaacttgatgatcgtgctaatgttcgcatagcgtgccttgaataaagcatagtgctcaaaacaggcgaatgcttgagtgtgctagcatggaacgaata----tatgccac----------------------------------------------------tgattaagaggaacactagagggtgttagtacttgatggcgagaggtaaaattcttagacccatcaaagactgactattgcgaaggcattcaccaagagtgttttcattaatcaagaacgaaagttgaaggttcgaagacgatcagataccgtcctagttttaactgtaaactatgctaacacgggactagcccgct-------------------agctagttggtttcccctgcgaaagctttagtgttcgagttgtggggatagtatgtcgcaaggctgaaatttaaagaaattgacggaaaggcaccaccaggagtggagcctgcggcttaatttgactcaacacggggcaacttaccaggtccagacattgggaggattgacagac-tga-tggatctttcatgattcaatgattggtggtgcatgg-ccgttcttagttggtggagtgatctgtcaggttgattccggtaacgaacgagattccaatccctagtttctttctctgtcgactacgatatagggagactgc-----tgcaagagtgaggaagtggagcaataacaggtctgtgatgcccttcgatgtcctgggctgcacgcgcgctacaatgaaagcaacaaaaag-t--tcctgctc--tgataagaatgggtaatc-ttgtaatcgctttcgtgctatggattgagcattgtaattattgctcataaaagaggaattcctcgtaaacgtgagtcaccaactcgtgttgaatatgtctctgccttttgtacacaccgcccgtcgctactaccgattgaatttatttgcgagaagtaagga
>CpallidaKR086361
aaaggcatttattagtaatagctgaatctagataactgtgcataccgtcaatgtgacggtagttcgatcgagtttctgccctatcatgttgtttgtaggttaagggcctacaaagcacgtaacgggtaacggggaatcaaggttcgattccggagagggagcctgagaaacggctaccacatccaaggaaggcagcaggcgcgcaaattacccaatcctgacacagggaggtagtgacgagaaatatcgaaccaatg---aaatcattggtaccgaaatatttgtgatttaaaaaatctaat----tataattggagggcaagtctggtgccagcagccgcggtaattccagctccaatagtgtacatcaaaattgttgcacttaaaacgctcgtagttggattgtagttcttctgcctctcctgctcaca----------------------------------------------------gagtgacgagtgtgcaggagaatttgc--gtctcgtgtgaacttaatggtcacatggatgtgcgcagagcgtgccttgaataaagcatagtgctcaaaacaggcaaaagctcgagtgtgctagcatggaacgaata----aacgccaca---------------------------------------------------tggttaagaggaacattagagggtgttagtacttgacggcgagaggtgaaattcttagacccgtcaaaggctcactattgcgaaagcattcaccaagagtgttttcattaatcaagaacgaaagttaaaggttcgaagacgatcagataccgtcctagttttaaccgtaaactatgctaacacggggcaagcccgcat------------------aaattgttggtttcccccgcgaaagctgtagttttcgagctgtggggatagtatgtcgcaaggctggaccttaaagaaattgacgggaaggcaccaccaggagtggagcctgcggcttaatttgactcaacacggggcaacttaccaggtccagacattgggaggattgacagac-tga-cagatctttcatgattcaatgattggtggtacatgg-ccgttcttagttggtggagtgatctgtcaggttgattccggtaacgaacgagattccattccctagtttccttccccgccgattacgatatagggagactgc-----tgcaaaagtgaggaagtggagcaataacaggtctgtgatgcccttcgatgtcctgggctgcacgcgcgctacaatgaaaactacgaaaag-t--tcctgctt--tgataagagcgggtaatc-ttgcaattgttttcgtgctatggattgagccttgtaattattgctcataaaagaggaattcctcgtaaacgcgagtcaccagcttgtgttgaatacgtctctgccttttgtacacaccgcccgtcgcta---------------------------------
>CghannouchensisKT932821
-aaggcatttattagtaatagctgaatctagataactgtgcataccgtcaatgtgacggtagttcgatcgagtttctgccctatcatgttgtttgtaggttaagggcctacaaagcacgtaacgggtaacggggaatcagggttcgattccggagagggagcctgagaaacggctaccacatccaaggaaggcagcaggcgcgcaaattacccaatcctgacacagggaggtagtgacgagaaatatcgaaccaatg---aaatcattggtaccgaaatatttgtgatttaaaaaatctaat----tataattggagggcaagtctggtgccagcagccgcggtaattccagctccaatagtgtacatcaaaattgttgcacttaaaacgctcgtagttggattgtagttcttctgcctctcctgctctat----------------------------------------------------gacgggtgactgcacgggggaaaatgc--gtctcgtgtgaacttaatggtcacatggatgtgcgcagagcgtgccttgaataaagcatagtgctcaaaacaggcaaaagctcgagtgcgctagcatggaacgaata----aacgccaca---------------------------------------------------tggttaagaggaacattagagggtgttagtacttgacggcgagaggtgaaattcttagacccgtcaaagactcactattgcgaaagcattcaccaggagtgttttcattaatcaagaacgaaagttaaaggttcgaagacgatcagataccgtcctagttttagccgtaaactatgctaacacgggacaagcccgcat------------------aaattgttggtttcccccgcgaaagctgtagttttcgagctgtggggatagtatgtcgcaaggctgaaccttaaagaaattgacgggaaggcaccaccaggagtggagcctgcggcttaatttgactcaacacggggcaacttaccaggtccagacattgggaggattgacagac-tga-cagatctttcatgactcaatgattggtggtgcatgg-ccgttcttagttggtggagtgatctgtcaggttgattccggtaacgaacgagattccattccctagtttccttccccgccgattacgatatagggagactgc-----tgcaaaagtgaggaagtggagcaataacaggtctgtgatgcccttcgatgtcctgggctgcacgcgcgctacaatgaaaactacaaaaag-t--tcctgctt--tgataagagcgggtaatc-ttgcaattgttttcgtgctatggattgagccttgtaattattgctcataaaagagggattcctcgtaaacgcgagtcaccagcttgtgttgaatacgtctctgccttttgtacacaccgcccgtcgcta---------------------------------
>Ctunisiensis
agtggcatttattagtaatagctgaatctagataactgtgcataccgtcaatgtgacggtagttcgatcgagtttctgccctatcatgttgtttgtaagttaagggcttacaaagcacgtaacgggtaacggggaatcagggttcgattccggagagggagcctgagaaacggctaccacatccaaggaaggcagcaggcgcgcaaattacccaatcctgacacagggaggtagtgacgagaaatatcgaaccaatg---aattcattggtaccgaaatatttgtgatttaaagaatctaac----tataattggagggcaagtctggtgccagcagccgcggtaattccagctccaatagtgtacatcaaaattgttgcacttaaaacgctcgtagttggattgcaaacccctggctgttgccggtctat----------------------------------------------------gacgggtgactgcacgggggaaaatgc--gactcggctgaacttaatggtcacgcggatgcgcgcagagcgtgccttgaataaagcatagtgctcaaaacaggcgtaagctcgagtgtgctagcatggaacgaata----aacgccac----------------------------------------------------tggttaagaggaacattagagggtgttagtacttggcggcgagaggtgaaattcttagacccgccaaagactcactattgcgaaagcattcaccaagagtgtttttttaattcaagaacgaaagttaaaggttcgaagacgatcagataccgtcctagttttaaccgtaaactatgctaacacgggacaagcccgcac------------------catttgttggtttcccccgcgaaagctgtagttttcgagctgtggggatagtatgtcacaaggctggaatttaaagaaattgacgggatggcaccaccaggagtggagcctgcggcttaatttgactcaacacggggcaacttaccaggtccagacattggaaggattgacagac-tga-cagatctttcatgattcaatgattggtggtgcatgg-ccgttcttagttggtggagtgatctgtcaggttgattccggtaacgaacgagattccattccctagtttccttctccgccgattacgatatagggagactgc-----cgcaagagtgaggaagtggagcaataacaggtctgtgatgcccttcgatgtcctgggctgcacgcgcgctacaatgaaaacggcaaaaag-t--tcctgctc--tgagaagagcgggcaatc-ttgcaattgttttcgtgctatggattgagcctggtaattattgctcatgaaagaggaattcctcgtaaacgcgagtcaccagcttgtgttgaatacgtctctgccatttgtacacaccgcccgtcgctaccaccgatttagttcattggcaagatgtaagga
>Camazonensis
agtagcatttattagtattaggtgaatctagataactttgcatatcatcaattggatgatagttcgatcgaatttctgccctatcattttgtcggtgaggtagtggcccaccgaggatgcaacgggtaacggggaatcagggttcgattccggagagggagcctgagaaacggctaccacatccaaggaaggcagcaggcgcgcaaattacccaatccagacactgggaggtagtgacgagaaataccgaatcaaact--acatgtttgataccggaacatacttgatttaataaatctcgt----tttaattggagggcaagtctggtgccagcagccgcggtaattccagctccaatagtgtacatcaaaattgttgcacttaaaacgctcgtagttggattgcagtccgtccgccagcatggcta-ctaa--------------------------------------------------catggcaaactggcaacggaaaattgc--ggctaacgtccgcttaatgcggaggctgaattacgcagagcgtgccttgaataaagcatagtgctcaaaacaggcgcaagctcgagtgtaatagcatggaacgaata----cacgccacattt------------------------------------------------tgattaaaaggaacattagagggcattagtacttgatggcgagaggtgaaattcttagacccatcaaagactgactactgcgaaagcatttgccaagaatgtttcattaatcaaagaacgaaagttaaaggttcgaagacgatcagataccgtcctagttttaactgtaaaccatgccaacaaggaattatcccgct--------------------taaggttggttttccacgcgaaagcgaaagtcttcaggctgtggggatagtatgttgcaaggctgaaatttcaagaaattgacggaaaggcaccaccaggagtggagcctgcggcttaatttgactcaacacggggcaacttaccaggtccagacattggaaggattgacagac-tgacgagatctttcatgattcgatgattggtggtgcatgg-ccgttcttagttggtggagtgatctgtcaggttaattccggtaacgaacgagattttagtccctattttctgactcttcac---actgtatagggagacttt-----tgcaagagtaaggaggtaaagcaataacaggtctgtgatgcccttcgatgtcctgggctgcacgcgcgctacaatgaaaacagcaaaaag-t--ctctgttc--cgagagggacgggcaatc-tcttaattgttttcatgctatggattgagccttgtaattattgctcatgaaagaggaattccttgtaagtgcgagtcaccaactcgtgttgaatacgtctctgccttttgtacacaccgcccgtcgctactaccgattgaatctatttccaagaagtttgga
>Cbrasiliensis
agtagcatttattagtattaggtgaatctagataactttgcatatcatcaattggatgatagttcgatcgaatttctgccctatcattttgtcggtgaggtagtggcacaccgaggatgcaacgggtaacggggaatcagggttcgattccggagagggagcctgagaaacggctaccacatccaaggaaggcagcaggcgcgcaaattacccaatccagacactgggaggtagtgacgagaaataccgaatcaaact--agaagtttgataccggaacatacttgatttaataaatctcgt----tttaattggagggcaagtctggtgccagcagccgcggtaattccagctccaatagtgtacatcaaaattgttgcacttaaaacgctcgtagttggattgcagtccgttcgccagcatggctagtctt--------------------------------------------------tttagcagtctggcggcggaaaattgc--ggctggcgcccgctttatgcggaggcagaattccgcagagcgtgccttgaataaagcatagtgctcaaaacaggcgcaagctcgagtgtaatagcatggaacgaata----cacgccacaatt------------------------------------------------tgattaaaaggaacattagagggcattagtacttgatggcgagaggtgaaattcttagacccatcaaagactgactactgcgaaagcatttgccaagaatgttttcattaatcaagaacgaaagttaaaggttcgaagacgatcagataccgtcctagttttaactgtaaaccatgccaacaaggaattatcctgca--------------------tgaggttggttttccacgcgaaagcgaaagttttcaggctgtggggatagtatgttgcaaggctgaaatttcaagaaattgacggaaaggcaccaccaggagtggagcctgcggcttaatttgactcaacacggggcaacttaccaggtccagacattggaaggattgacagac-tgacgagatctttcatgattcgatgattggtggtgcatgg-ccgttcttagttggtggagtgatctgtcaggttaattccggtaacgaacgagattttagtccctattttctgactcttc-----tctgtatagggagacttt-----tgtaagagtaaggaggtaaagcaataacaggtctgtgatgcccttcgatgtcctgggctgcacgcgcgctacaatgaaaacagcaaaaag-t--ctctgttc--cgagagggacgggcaatc-tcttaattgttttcatgctatggattgagccttgtaattattgctcatgaaagaggaattccttgtaagtgcgagtcaccaactcgtgttgaatacgtctctgccttttgtacacaccgcccgtcgctactaccgattgaatctatttccaagaagtttgga
>CgracillimaKY934184
agtagcatttattagtattaggtgaatctagataactttgcatatcattaattgagtgatagttcgatcgaatttctgccctatcattttgtcggtgaggtagtggctcaccgaggatgcaacgggtaacggggaatcagggttcgattccggagagggagcctgagaaacggctaccacatccaaggaaggcagcaggcgcgcaaattacccaatccagacactgggaggtagtgacgagaaatatcgaattaaact----ttgtttaataccgaaacatacttgatttaataaatctcgt----ttttattggagggcaagtctggtgccagcagccgcggtaattccagctccaatagtgtacatcaaaattgttgcacttaaaacgctcgtagttggattgcagtctactagtataacttgtct-tt----------------------------------------------------catagcaagtttactatagaaaattgc--gactgttaattacttcatgtaatgaacgaatatcgcagagcgtgccttgaataaagcatagtgctcaaaacaggcgtaagctcgagtgtaatagcatggaacgaata----tataccactctca-----------------------------------------------tgattaaaaggaacattagagggcattagtacttgatggcgagaggtgaaattcttagacccgtcaaagactgactattgcgaaagcatttgccaagaatgttttcattaatcaagaacgaaagttaaaggttcgaagacgatcagataccgtcctagttttaactgtaaactatgccaacaaggaattatcctgct-------------------atcaagttggttttccacgcgaaagcgaaagttttcaggctgtggggatagtatgttgcaaggctgaaatttcaagaaattgacggagaggcaccaccaggagtggagcctgcggcttaatttgactcaacacggggcaacttaccaggtccagacattggaaggattgacagac-tgaccagatctttcatgattcgatgattggtggtgcatgg-ccgttcttagttggtggagtgatctgtcaggttaattccggtaacgaacgagattttggtccctactttccttctcttc-----actgtttagggagacttt-----tgcaaaagtaaggaagtaaagcaataacaggtctgtgatgcccttcgatgtcctgggctgcacgcgcgctacaatgaaaactccaaaaag-t--tcctatct--tgagagagacgggtaatc-tttcaaatgttttcatgctatggattgagccttgtaattattgctcatgaaagaggaattccttgtaagcgcgagtcaccagctcgtgttgaatacgtctctgcctcttgtacacaccgcccgtcgctactaccgattgaatctatttccaagaagtttgga
>UmugilumKP091845
agttgcatttattagtaataggtgaatctagataactgtgcatatcattaaaggagtgatagttcgattgaatttctgccctatcattttgtcggtggggtagtggcccaccgaggatgcaacgggtaacggggaatcagggttcgattccggagagggagcctgagaaacggctaccacatccaaggaaggcagcaggcgcgcaaattacccaatccagatactgggaggtagtgacgagaaataccgaatcaaac---ttatgtttgataccggaacatacatgatttaaaaaatctagt----ttttattggagggcaagtctggtgccagcagccgcggtaattccagctccaatagtgtacatcaaaattgttgcacttaaaacgctcgtagttggattgcagtccgtggatcgaatgcata--------------------------------------------------------aaaaatgcgaagattgcggaaatttgc--gacttaaggttgcttaatgcaatgttagaatctcgcagagcgtgccttgaataaagcatagtgctcaaaacaggcgtaagctcgagtgtaatagcatggaacgaata----tataccactatgt-----------------------------------------------tgattaaaaggaacattagagggcattagtacttgatggcgagaggtgaaattcttagacccatcaaagactgactattgcaaaagcatttgccaagaatgttttcattaatcaagaacgaaagttaaaggttcgaagacgatcagataccgtcctagttttaactgtaaactatgccaacaaggaatcatcctgca-------------------taaatgttggttttccacgcgaaagcgaaagttttcaggctgtggggatagtatgttgcaaggctgaaatttgaagaaattgacggagaggcaccaccaggagtggagcctgcggcttaatttgactcaacacggggcaacttaccaggtccagacgtcggaaggattgacagac-tgagtagatctttcatgattcgatgattggtggtgcatgg-ccgttcttagttggtggagtgatctgtcaggttaattccggtaacgaacgagattttattccctagtttccttcttttc-----ctagtatagggagacttt-----tgcaaaagtaaggaagtaaagcaataacaggtctgtgatgcccttcgatgtcctgggctgcacgcgcgctacaatgaaaacttcaaaaag-t--ttctgctc--tgagaagagtgggtaatc-ttgtaaatgttttcatgctttggattgagccttgtaattattgctcatgaaagaggaattccttgtaagcgcgagtcaccagctcgtgttgaatacgtctctgcctcttgtacacaccgcccgtcgctactaccgattgaatctatttccaagaagtttg--
>CcheilinaeEU045331
tggttcatttattggttgccggtgaagcgagataactgagaaaatcggcctagggccgatgtactgatcgaatttctgccccatcatctagttggtagggtagtggcctaccaaggaggttacgggtaacggggaataagggttcgattccggagagggagcctgagagacggctaccacatccaaggaaggcagcaggcgcgcaaattacccaatccacacagtgggaggtagtgacgagacatacagggggcgctccaagcgggcgccatccggaatgaacgcaacacaaagccgtcgatgaggacctactggagggcaagtctggtgccagcagccgcggtaattccagctccagtagtgtatttcaacattgttgcgcttaaaacgctcgcagttggattggagggcgtgctgcacggcggcgagccaaa-----atcgctggctgtgtacgtctg--ggtcgagtttggaccaacttggtgaggacgaaaagcacgcccaaatgctcggctggcggcttctttactagggcgggcgagagcgtggagtgtgccttgaataaaacatggtgctcaaagcaggcgcaagccggagtgtagaagcatggaacgaatag-------cggaccgga------ctggctggtttgttctcaaacaaacaagagccagg---gcccggtgaaaagggacatctgagggcactggtactttgtggcgagaggtgaaatttggagacccacaaacgaccgactactgcgaaggcatttgccaagaatgttttcattgatcaggaacgaaggttggagaatcgaagacgatcagataccgtcctagtttcgacagaaaactatgccagcatagggccggggcgaccaccct----aaccaggggaagagtgatctcccttaagggaaacca--agctttggggctgctgggagaatatgctgcaaggctgaaatttaaagaaattgacggagaggcaccaccaggagtggagcttgcggcttaatttgactcaacacggggaaactgacccggtccagacgctgggaggattgacagag-tgg-tggatctttcatgattgggcgattggtggtgcatgg-ccgttcttagttggtggag-------------------------------------------------------------------------------------------------------------------------------------------------------------------------------------------------------------------------------------------------------------------------------------------------------------------------------------------------------------------------------------
>AF411336Emugilis
cggagcatttattggacataggtgaatctagataactgtgcatatcgcagtgtcggcgatagttcgatcgaatttctgccctatcaactagttggttgggtagtggccaaccaaggttgtgacgggtaacggggaatcagggttcgattccggagagggagcctgataaacggctaccacatctaaggaaggcagcaggcgcgcaaattacccaatccagacattgggaggtagtgacgagaaataccaaagtgtgcc--tttggttcactattggaatgaacgtaacatagtaccttcgatgagtacctactggagggcaagtctggtgccagcagccgcggtaattccagctccagtagtgtatatcaaaattgttgcggttaaaacgctcgtagttggattacaaaagttgggcgttga----------------------------tcaagcacta-----------------------gtttggttggcgtcgggctttttttgc--gaatactgtgcatttaacgtgtgcggg-tgacccgcggagcgtgccttgaataaagcacagtgctcaaagcagcgtaacgctcgaatgtttaagcatggaacgaata----actatctgacaca-----------------------------------------tggttc-gattaaaagggacatttgagggcgttagtacttggcggcgagaggtgaaattcttagacccgtcaaagactcactaatgcgaaagcattcgccaagaatgttttcattgatcaagaacgaaagttagaggttcgaagacgatcagataccgtcctagttctaacagtaaactatgccaccacgggatcagtccggggaactg---------------catccaggtttcctcaaggaaactccaagttttcgggttccggggggagtacgtcgcaagtctgaaacttaaaggaattgacggaagggcaccaccaggagtggagcctgcggcttaatttgactcaacac-gggcaactcaccaggtccagacattgaaaggatcgacagac-tga-tagatctttcgagatccaatgattggtggtgcatggcccgttcttagttggtggagcgatctgtcaggtctattccggtaacgagcgagaccacgatctctatttgctacgggttttgtca-----atagagagacaaccggattacaagccgggggaagcgtggcaataacaggtctgtgatgcccttcgatgttctgggccgcacgcgcgctacaatggcagtgacaacaag-t--ttctgctt--cgagagaagtgggaaatcttggcaatcgctgtcgtgattgggattgagccttgtaa-taatgctcatgaaagaggaattccttgtaagcgcgagtcaccaactcgtgttgaatacgtctctgccctttgtacacaccgcccgtcgctagtaccg---------------------------
>AY542482Kthyrsites
gggagcatttattagactttgatgaatcctaataactgggcatatcgaaaatttgtcgatagtccgatcgaatttctgccctatcaactagttggtgaggtagtggctcaccaaggtgttaacgggtaacgggggatcagggttcgattccggagagggagcctgagaaacggctaccacatctaaggaaggcagcaggcgcgcaaattacccaatccagactttgggaggtagtgacgagaaataccggagtagaccgtattggttcactatcggaatgaacgtaatttaataccttcgatgagtagctactggagggcaagtctggtgccagcagccgcggtaattccagctccagtagtgtatatcaaaattgttgcggttaaaacgctcgtagttggattacaaaagctctctggcgg----------------------------ccaaatctag-----------------------gtttggtcgccgtggggttttttttgc--gagcgcagtgggattaattcttgtgtgcggtcacgcgaggtgtgccttgaataaagcacagtgctcaaagcaggcgatagctcgaatgttatagcatggaacgatta----tg--ttgatcttg---------------------------------------------tc-gattaaaagggacatttgagggcgttagtacttggtggcgaggggtgaaatccttagacccatcaaagactaactaatgcgaaagcattcgccaagagtgttttcattaatcaagaacgaaagtaggaggttcgaagacgatcagataccgtcctagttcctacagtaaactatgccaacatgggattagcccggt-------------------ttaaaccaggttgcctcagtgaaaata--agtgtttcggttctggggagagtgctacgcaagtgccaaatttaaagaaattgacggaatggcaccaccaggagtggagcctgcggcttaatttgattcaacacggggaaactcaccaggtccagacattggtaggattgacagac-tga-gagatctttcatgatttgatgattggtggtgcatgg-ccgttcttagttggtggagtgatctgtcaggtttattccggtaacgagcgagaccacgatctttaattgattacggttaaattg--tctttaaagagaccaccggag-tgaagccgggggaagcgtggcaataacaggtctgtgatgcccttcgatgttctgggctgcacgtgtgctacaatgatagtgacaacaag-t--tcctgctc--tgagaggagtggggaatcttgaaaatcgctgtcttgctttggactgagccttgtaataattgctcacgaaagaggaattcctcgtaagcgcgagtcatcagctcgtgttgaatacgtctctgccctttgtacacaccgcccgtcgctactaccgactggatgtcgcttcgaaaagtatgga
